# Supplementary material for: Elucidating the CXCL12/CXCR4 Signaling Network in Chronic Lymphocytic Leukemia through Phosphoproteomics Analysis
Source: PLoS One. 2010 Jul 22;5(7):e11716. doi: 10.1371/journal.pone.0011716 (PMC2908618; doi:10.1371/journal.pone.0011716)
Supplement: Table S1 — Table of all phosphoproteins and corresponding phosphopeptides identified by LC-MS/MS analysis on IMAC enriched CLL samples. (0.18 MB XLS) [file pone.0011716.s001.xls]

## Sheet: final table
Table S1. Table of All Phosphoproteins and Corresponding Phosphopeptides Identified by LC-MS/MS Analysis on IMAC enriched CLL samples.
Phosphoprotein	Gi Accession	Ref Seq	Phosphopeptides
1A6/DRIM (down-regulated in metastasis) interacting protein	45387958	NP_055626.3	R.RSSGSphosEESILDLRYRR.R
3-phosphoinositide dependent protein kinase-1 isoform 2	47680169	NP_112558.2	R.ANSFVGTAQYphosVSPELLTEK.S
			R.ANSphosFVGTAQYVSPELLTEK.S
5'-3' exoribonuclease 2	18860916	NP_036387.2	R.KAEDSphosDSphosEPEPEDNVR.L
6-phosphofructo-2-kinase/fructose-2,6-biphosphatase	64762406	NP_006203.2	R.NYSVGSRPLKPLSphosPLR.A
A kinase (PRKA) anchor protein 2	51873058	NP_001004065.2	K.SphosPGALETPSAAGSQGNTASQGK.E
			R.TphosLSMIEEEIR.A
			R.DALGDSLQVPVSphosPSSTTSSR.C
			R.TLSphosMIEEEIR.A
A-kinase anchor protein 11 isoform 1	7706457	NP_057332.1	R.SphosVSPTFLNPSDENLK.T
			R.SVSphosPTFLNPSDENLK.T
			R.SVSPTphosFLNPSDENLK.T
A-kinase anchor protein 12 isoform 1	21493022	NP_005091.2	K.GLAEVQQDGEAEEGATSphosDGEK.K
	21493022	NP_005091.2	R.RPSESphosDKEDELDKVK.S
A-kinase anchor protein 13 isoform 2	21493022	NP_005091.2	K.SGSLDSELSVSphosPK.R
			R.RAETphosFGGFDSHQMNASK.G
			R.SFSphosLEGLTGGAGVGNKPSSSLEVSSANAEELR.H
			R.SphosFSLEGLTGGAGVGNKPSSSLEVSSANAEELR.H
A-kinase anchor protein 6	21493045	NP_004265.3	K.RGTGSphosGKQAKNTK.S
A-kinase anchor protein 9 isoform 3	22538393	NP_671714.1	K.AEKLQEELLVKETNMTphosSLQK.D
abl-interactor 1 isoform d	61743948	NP_001012770.1	R.TNPPTQKPPSphosPPMSGR.G
acetyl-Coenzyme A carboxylase beta	61743950	NP_001084.2	R.RIDPAYKKLMEQLGEPDLSphosDK.D
acetylserotonin O-methyltransferase-like	4757794	NP_004183.1	K.HDSIPAADTFEDLSphosDVEGGGSEPTQR.D
			K.HDSphosIPAADTFEDLSDVEGGGSEPTQR.D
			R.VVLASASphosPR.R
actin-binding LIM protein 1 isoform b	51173713	NP_001003407.1	R.TLSphosPTPSAEGYQDVR.D
activated RNA polymerase II transcription cofactor	19923784	NP_006704.2	K.EQISphosDIDDAVR.K
activating signal cointegrator 1 complex subunit 3-like 1	40217847	NP_054733.2	R.EEASphosDDDMEGDEAVVR.C
activating transcription factor 7 interacting protein 1	38261962	NP_060649.3	K.LLNGNHENGDLDPTSphosPLENMDYIK.D
			K.MESSFGSphosPSKQESSESLPK.E
			R.SKSphosEDMDNVQSK.R
adaptor-related protein complex 3, beta 1 subunit	32484979	NP_003655.3	K.NFYESphosDDDQK.E
adaptor-related protein complex 3, delta 1 subunit	40018648	NP_003929.3	K.HRPSphosEADEEELAR.R
adenine phosphoribosyltransferase isoform b	71773201	NP_001025189.1	R.IDYIAGLDSphosR.G
adenosine monophosphate deaminase 2 (isoform L) isoform 1	21264318	NP_004028.3	K.TDSphosDSDLQLYK.E
adenylyl cyclase-associated protein	5453595	NP_006358.1	K.PFSAPKPQTSphosPSPK.R
			R.SGPKPFSAPKPQTphosSPSPK.R
			R.SGPKPFSAPKPQTSPSphosPK.R
			R.SGPKPFSphosAPKPQTSPSPK.R
ADP-ribosylation factor guanine nucleotide-exchange factor 2	5453573	NP_006411.1	K.PQSPVIQAAAVSphosPK.F
			R.GSSphosLSGTDDGAQEVVK.D
			R.GSSLSphosGTDDGAQEVVKDILEDVVTSAIK.E
			R.GSphosSLSGTDDGAQEVVKDILEDVVTSAIK.E
AHNAK nucleoprotein isoform 1	61743954	NP_001611.1	K.AEAPLPSphosPK.L
			K.ASLGSLEGEAEAEASSphosPK.G
			K.ASLGSphosLEGEAEAEASSPK.G
			K.ASphosLGSLEGEAEAEASSPK.G
			K.DIDISphosSPEFK.I
			K.DIDISSphosPEFK.I
			K.FKAEAPLPSphosPK.L
			K.GGVTGSphosPEASISGSK.G
			K.GHYEVTGSphosDDETGK.L
			K.TVIRLPSGSGAASphosPTGSAVDIR.A
			K.TVIRLPSGSGAASPTGSphosAVDIR.A
			K.VDIDTphosPDIDIHGPEGK.L
			K.VDIDTphosPDINIEGSEGK.F
			K.VKTphosPEMIIQKPK.I
			K.VSVGAPDLSLEASEGSphosIK.L
			R.LKSphosEDGVEGDLGETQSR.T
			R.LPSGSGAASphosPTGSAVDIR.A
			R.LPSGSGAASPTGSphosAVDIR.A
			R.LPSGSGAASPTphosGSAVDIR.A
			R.LPSGSphosGAASphosPTGSAVDIR.A
			R.LPSphosGSGAASphosPTGSAVDIR.A
			R.LPSphosGSGAASPTGSAVDIR.A
AHNAK nucleoprotein isoform 2	55769541	NP_076965.2	R.KGDRSphosPEPGQTWTR.E
aldolase A	4557305	NP_000025.1	K.GILAADESphosTGSIAK.R
			K.GILAADESTGSphosIAK.R
			K.GILAADESTphosGSIAK.R
alpha 1 globin	4504347	NP_000549.1	K.TNVKAAWGKVGAHAGEYphosGAEALER.M
ankyrin repeat domain 13 family, member D	46409340	NP_997237.1	R.GPGSphosPPRTphosPPAPGPPSFEEQLR.L
ankyrin repeat domain 25	31324547	NP_056308.2	R.SELCLDLPDPPEDPVALETphosR.S
annexin VI isoform 1	71773329	NP_001146.2	R.EEDDVVSphosEDLVQQDVQDLYEAGELK.W
AP1 gamma subunit binding protein 1 isoform 1	38569409	NP_009178.3|	K.TADSVSphosPLEPPTK.D
			R.QLSphosLEGSGLGVEDLK.D
			R.SLSphosLGDKEISR.S
apoptotic chromatin condensation inducer 1	7662238	NP_055792.1	K.AESphosPAEKVPEESVLPLVQK.S
			K.TphosRSQEQEVLER.G
			K.TTSphosPLEEEER.E
			R.RLSphosQPESAEK.H
			R.TAQVPSphosPPR.G
arginine/serine-rich splicing factor 6	20127499	NP_006266.2	K.NGYGFVEFEDSphosR.D
arginyl-tRNA synthetase-like	20330800	NP_064716.1	K.FRDLSIEEYphosIR.V
ARHGAP15	28466979	NP_060930.2	R.SphosSSTELLSHYDSDIK.E
			R.SSphosSTELLSHYDSDIK.E
			R.SSSphosTELLSHYDSDIK.E
			R.SSSTELLSphosHYDSDIK.E
arrestin beta 1 isoform B	10880134	NP_064647.1	K.GMKDDKEEEEDGTGSphosPQLNNR.*
arsenate resistance protein ARS2 isoform a	58331218	NP_056992.4	E.PGTphosPPLPTSLPSQNPILK.N
			R.HELSphosPPQK.R
asp (abnormal spindle)-like, microcephaly associated, HPRD	24211029	NP_060606.2	V.KKTphosKNVTTPISphosKR.I
aspartoacylase	4557335	NP_000040.1	K.KEAFAKTphosTKLTLNAKSIR.C
AT rich interactive domain 1A isoform a	21264565	NP_006006.3	R.SHHAPMSphosPGSSGGGGQPLAR.T
ataxin 2 related protein isoform B	27262645	NP_663760.1	R.CSSSRGGRPGLSSphosLPPR.G
ATP citrate lyase isoform 1	38569421	NP_001087.2	K.PAMPQDSVPSphosPR.S
	38569421	NP_001087.2	R.TASphosFSESR.A
ATP-binding cassette, sub-family F, member 1 isoform a	69354671	NP_001020262.1	K.AEQGSphosEEEGEGEEEEEEGGESK.A
			K.LSVPTphosSDEEDEVPAPKPR.G
			K.LSVPTphosSphosDEEDEVPAPKPR.G
			K.LSVPTSphosDEEDEVPAPKPR.G
ATPase, aminophospholipid transporter (APLT), class I, type 8A,member 1 isoform a	17978471	NP_006086.1	K.RMSphosVIVRTPSGK.L
ATPase, H+/K+ exchanging, beta polypeptide	4557339	NP_000696.1	E.IVYNVSphosDNR.T
autoantigen La	10835067	NP_003133.1	K.FASphosDDEHDEHDENGATGPVK.R
			K.TKFASphosDDEHDEHDENGATGPVK.R
autoantigen RCD8	45827771	NP_055144.3	R.TphosRSPDVISSASTALSQDIPEIASEALSR.G
			R.TRSPDVISSASphosTALSQDIPEIASEALSR.G
			R.TRSPDVISSASTphosALSQDIPEIASEALSR.G
			R.TRSphosPDVISSASTALSQDIPEIASEALSR.G
B-cell linker	7019535	NP_037446.1	K.GLLEDEADYVVPVEDNDENYIHPTESSphosSPPPEK.A
			K.GLLEDEADYVVPVEDNDENYIHPTESSSphosPPPEK.A
			K.GLLEDEADYVVPVEDNDENYphosIHPTESSSPPPEK.A
			R.SSQRHSphosPPFSK.T
B-cell novel protein 1	31542207	NP_775815.2	R.QSphosPSGTRLRR.E
basic leucine zipper and W2 domains 2	7661744	NP_054757.1	K.MTNHCVFSANEDHETIRNYphosAQVFNK.L
BCL2-antagonist of cell death protein	14670388	NP_116784.1	R.RMSphosDEFVDSFKK.G
BCL2-associated transcription factor 1	7661958	NP_055554.1	K.AEGEPQEESphosPLK.S
			K.DLFDYSphosPPLHK.N
			K.FNDSphosEGDDTEETEDYR.Q
			K.NTPSQHSHSIQHSphosPER.S
			K.STFREESphosPLR.I
			R.IDISphosPSTLR.K
BCL2/adenovirus E1B 19kD interacting protein 2	4757856	NP_004321.1	R.KGSITphosEYTAAEEK.E
			R.KGSphosITEYTAAEEK.E
beta adrenergic receptor kinase 1	4501971	NP_001610.1	R.ASGQAFELILSphosPR.S
bin3, bicoid-interacting 3	47271406	NP_062552.2	R.DEVVSphosPLPSALQGPSGSLSAPPAASVISAPPSSSSR.H
BPY2 interacting protein 1	50428935	NP_060644.4	K.AVPMAPAPASPGSphosSNDSSAR.S
			K.AVPMAPAPASphosPGSSNDSSAR.S
brain abundant, membrane attached signal protein 1	30795231	NP_006308.3	K.AEGAATEEEGTphosPKESEPQAAAEPAEAK.E
branched chain keto acid dehydrogenase E1, alpha polypeptide isoform 1 precursor	11386135	NP_000700.1	R.IGHHSphosTSDDSSAYR.S
			R.IGHHSTSphosDDSSAYR.S
BRCA1 associated RING domain 1	4557349	NP_000456.1	K.LVSFCSQPSVISSphosP.Q
bridging integrator 1 isoform 3	21536404	NP_647595.1	K.GNKSPSphosPPDGSPAATPEIR.V
	21536404	NP_647595.1	K.SphosPSPPDGSPAATPEIR.V
bridging integrator 2	49472835	NP_057377.2	R.ASLGTGTphosASPR.T
			R.PSSGNIPSSPTASGGGSphosPTSPR.A
			R.ATASphosPRPSSGNIPSSPTASGGGSPTSphosPR.A
			R.ATASPRPSSGNIPSSphosPTASGGGSphosPTSPR.A
			R.ATASPRPSSGNIPSSPTASGGGSPTSphosPR.A
			R.SphosLVISPPVR.T
			R.TphosSLEVSPNPEPPEKPVR.T
			R.TSLEVSPNPEPPEKPVRTphosPEAK.E
bromodomain and PHD finger containing, 3	55742815	NP_056510.1	K.CSphosPTRETLTYAQAQR.I
BTB and CNC homology 1 isoform b	59559717	NP_001011545.1	R.ISESphosPEPGQR.T
BUD13 homolog	14249338	NP_116114.1	K.YEYDPDISphosPPR.K
C/EBP-induced protein	13540590	NP_110429.1	R.SphosLEGLNQELEEVFVK.E
cadherin 13 preproprotein	4502719	NP_001248.1	R.YphosEVSSPYphosFKVNSDGGLVALR.N
calcium homeostasis endoplasmic reticulum protein	21359884	NP_006378.2	K.SYSphosFIAR.M
calcium-regulated heat-stable protein (24kD)	7656995	NP_055131.1	R.GNVVPSphosPLPTR.R
			R.TFSphosATVR.A
calcium/calmodulin-dependent protein kinase II delta isoform 3	26667180	NP_001212.2	K.LTLEGLEEDDDDRVSphosPTVLHK.M
			K.ESTESSNTphosTIEDEDVK.A
			K.ESTESSNTTphosIEDEDVK.A
			K.KPDGVKESphosTESSNTTIEDEDVK.A
			K.KPDGVKESphosTESSNTTphosIEDEDVK.A
			K.KPDGVKESTESphosSNTTIEDEDVK.A
			K.KPDGVKESTphosESSNTTIEDEDVK.A
			R.NFSphosAAKSphosLLK.K
calnexin precursor	10716563	NP_001737.1	K.AEEDEILNRSphosPR.N
calpain 1, large subunit	12408656	NP_005177.2	S.AGTphosVELDDQIQANLPDEQVLSEEEIDENFK.A
cAMP responsive element binding protein 1 isoform B	19745184	NP_604391.1	K.ILNDLSSphosDAPGVPR.I
cAMP-dependent protein kinase, regulatory subunit alpha 1	4506063	NP_002725.1	R.EDEISphosPPPPNPVVK.G
cAMP-dependent protein kinase, regulatory subunit alpha 2	4758958	NP_004148.1	K.GDSphosESphosEEDEDLEVPVPSR.F
cancer susceptibility candidate 3	15721939	NP_031385.2	K.STVTGERQSphosGDGQESTEPVENK.V
capicua homolog	16507208	NP_055940.2	R.FAELPEFRPEEVLPSPTLQSLATSphosPR.A
			R.SphosSPPLPPPAEER.T
carbamoylphosphate synthetase 2/aspartate transcarbamylase/dihydroorotase	18105007	NP_004332.2	R.ASphosDPGLPAEEPK.E
cardiac muscle alpha actin proprotein	4885049	NP_005150.1	K.SphosYELPDGQVITIGNER.F
			K.SYphosELPDGQVITIGNER.F
cardiomyopathy associated 5	62241003	NP_705838.3	K.NITphosKESEKPESIILPVEESK.G
caspase recruitment domain family, member 11	16507952	NP_115791.2	R.IISGSphosPLGSLAR.S
catenin, alpha 2	55770846	NP_004380.2	K.IVEEALEAVKNATphosNEQ.D
CD2 antigen (cytoplasmic tail) binding protein 2	5174409	NP_006101.1	K.HSLDSphosDEEEDDDDGGSSK.Y
			K.HSphosLDSDEEEDDDDGGSSK.Y
			R.KGPGQPSphosSPQR.L
CD44 antigen isoform 1 precursor	48255935	NP_000601.3	K.SphosQEMVHLVNK.E
CDC-like kinase 3 isoform hclk3	4502885	NP_003983.1	R.YRSphosPEPDPYLSYR.W
CDC2-related protein kinase 7	7706549	NP_057591.1	R.LYNSEESRPYTphosNK.V
cell division cycle 2-like 1 (PITSLRE proteins)	10835055	NP_001778.1	K.AYphosTPVVVTLWYR.A
			K.RDSphosLEEGELR.D
			R.DLLSDLQDISphosDSER.K
			R.GTphosSPRPPEGGLGYSQLGDDDLK.E
			R.GTSphosPRPPEGGLGYSQLGDDDLK.E
cell-cycle and apoptosis regulatory protein 1	46852388	NP_060707.2	K.SEKEEDEDDDRKSphosEDDKEEEER.K
centaurin, beta 2	40254842	NP_036419.2	K.SSPSTGSphosLDSGNESK.E
			K.YSISLSphosPPEQQK.K
centromere protein J	19923548	NP_060921.2	K.VYphosKNGCRVILFPNGTRK.E
centromere protein Q	40068061	NP_060602.2	K.TWQPLSphosKSTphosR.D
centrosomal protein 110kDa	87298937	NP_008949.4	K.ELKKLKKAVATSphosDKLATphosAELTIAK.D
centrosomal protein 170kDa	7662142	NP_055627.1	R.LGEASphosDSELADADK.A
chitinase 3-like 1	4557018	NP_001267.1	R.LGAPASphosKLVMGIPTphosFGR.S
chloride channel, nucleotide-sensitive, 1A	4502891	NP_001284.1	K.FEEESKEPVADEEEEDSphosDDDVEPITEFR.F
chloride intracellular channel 1	14251209	NP_001279.2	R.EEFASTphosCPDDEEIELAYEQVAK.A
CHMP family, member 7	22748641	NP_689485.1	R.ISphosDAELEAELEK.L
chondroitin sulfate synthase 3	74271903	NP_787052.3	R.AGAQQPLPQPQSphosRPR.Q
chromosome 14 open reading frame 4	33457336	NP_078772.1	R.KASphosPEPPDSAEGALK.L
			R.NSSSphosPVSPASVPGQR.R
chromosome 18 open reading frame 25 isoform b	56549656	NP_001008240.1	R.RDSphosSESQLASTESDKPTTGR.V
			R.RDSSESphosQLASTESDKPTTGR.V
			R.RDSSphosESQLASTESDKPTTGR.V
chromosome 9 open reading frame 78 isoform 2	7706557	NP_057604.1	R.VGDTEKPEPERSphosPPNR.K
			R.VGDTphosEKPEPERSPPNR.K
coatomer protein complex, subunit beta 2	4758032	NP_004757.1	R.STAQQELDGKPASphosPTPVIVASHTANK.E
cofactor of BRCA1	20070260	NP_056271.2	R.KPSphosPAQAAETPALELPLPSVPAPAPL.*
cofilin 1 (non-muscle)	5031635	NP_005498.1	A.SphosGVAVSDGVIK.V
coiled-coil domain containing 111	22749373	NP_689896.1	R.FSDTLRILTphosCEPSQNK.Q
coiled-coil domain containing 132 isoform a	62865871	NP_060137.2	K.SAYQEYphosDSDSDVPEELKR.D
coiled-coil domain containing 42	21389579	NP_653282.1	K.LKDYphosYIFNKYLEK.V
coiled-coil domain containing 6	46852390	NP_005427.2	K.LDQPVSAPPSphosPR.D
			K.LDQPVSphosAPPSphosPR.D
collapsin response mediator protein 1 isoform 1	62422571	NP_001014809.1	R.IRRPAPRDLPLGRDNGQSphosDR.L
conserved nuclear protein NHN1	31377595	NP_653205.2	K.LGVSVSphosPSR.A
			R.ASphosDLEDEESAAR.G
			R.TSDLRDEASSphosVTR.E
coronin 7	88702975	NP_078811.2	R.RESphosWISDIR.A
coronin, actin binding protein, 1B	65787364	NP_001018080.1	R.VTWDSTphosFCAVNPK.F
cortactin isoform b	20357556	NP_612632.1	R.LPSphosSPVYEDAASFK.A
			R.LPSSphosPVYEDAASFK.A
CTD (carboxy-terminal domain, RNA polymerase II, polypeptide A) phosphatase, subunit 1 isoform FCP1a	67188445	NP_004706.3	R.ENSphosPAAFPDR.E
CTP synthase	4503133	NP_001896.1	R.SGSSSphosPDSEITELK.F
CWC22 splieceosome-associated protein homolog	55749769	NP_065994.1	K.DRSKSKEMNRKHSGSphosRSphosDEDR.Y
cyclin L1	9945320	NP_064703.1	K.AEEKSphosPISINVK.T
cyclin-dependent kinase 7	4502743	NP_001790.1	R.AYTphosHQVVTR.W
cyclin-dependent kinase inhibitor 1B	4757962	NP_004055.1	R.VSNGSphosPSLER.M
cysteine and glycine-rich protein 1	4758086	NP_004069.1	K.GFGFGQGAGALVHSphosE.*
cytochrome P450, family 3, subfamily A, polypeptide 7	4503233	NP_000756.1	R.KVISFLTphosKSphosVKQIK.E
D4, zinc and double PHD fingers family 2	5454004	NP_006259.1	R.VDDDSphosLGEFPVTNSR.A
dachsous 1 precursor	16933557	NP_003728.1	K.AELGQQTGTATphosV.R
damage-specific DNA binding protein 2 (48kD)	4557515	NP_000098.1	R.SRSphosPLELEPEAK.K
DCP1 decapping enzyme homolog A	84662781	NP_060873.3	K.LRLTphosPQHDQIQTQPLGK.G
DEAD (Asp-Glu-Ala-Asp) box polypeptide 24	9966805	NP_065147.1	K.AQAVSphosEEEEEEEGK.S
DEAD box polypeptide 42 protein	45446747	NP_987095.1	D.SSNVDLPYIPAENSphosPTR.Q
DEAH (Asp-Glu-Ala-Asp/His) box polypeptide 57	39777586	NP_945314.1	R.DLQEQDADAGSphosER.G
dedicator of cytokinesis 10	58037091	NP_055504.1	R.ASLASLDSphosNPSTNEK.S
			R.ASLASphosLDSNPSphosTNEK.S
			R.ASLASphosLDSNPSTNEK.S
			R.ASLASphosLDSphosNPSTNEK.S
dedicator of cytokinesis 2	31377468	NP_004937.1	K.RSSphosVVFADEK.A
dedicator of cytokinesis 8	44889960	NP_982272.1	R.ALSphosLEENGVGSNFK.T
density-regulated protein	27501446	NP_003668.2	K.LTVENSphosPKQEAGISEGQGTAGEEEEK.K
dimethylglycine dehydrogenase precursor	24797151	NP_037523.2	R.AETphosVIIGGGCVGVSphosLAYHLAK.A
DNA fragmentation factor, 45kDa, alpha polypeptide isoform 1	4758148	NP_004392.1	R.SISASKASphosPPGDLQNPK.R
DNA-damage inducible protein 2	62955833	NP_115717.3	R.IDFSSIAVPGTSSphosPR.Q
			R.LFSphosADPFDLEAQAK.I
DnaJ (Hsp40) homolog, subfamily C, member 5	45504382	NP_079495.1	R.SLSphosTSGESLYHVLGLDK.N
			R.SLSTphosSGESLYHVLGLDK.N
			R.SphosLSTSGESLYHVLGLDK.N
docking protein 3	13376308	NP_079148.1	R.ATphosSLPSLDTPGELR.E
			R.ATSphosLPSLDTPGELR.E
drebrin 1 isoform a	18426915	NP_004386.2	R.LSSphosPVLHR.L
drebrin-like isoform a	21361670	NP_054782.2	R.AMSphosTTSISSPQPGK.L
dual-specificity tyrosine-(Y)-phosphorylation regulated kinase 1A isoform 4	18765754	NP_569121.1	R.IYQYphosIQSR.F
dynein light chain-A	7705853	NP_057225.1	R.KPVTVSphosPTTPTSPTEGEAS.*
			R.KPVTVSPTTPTphosSPTEGEAS.*
			R.KPVTVSPTTPTSphosPTEGEAS.*
dyskerin	4503337	NP_001354.1	K.AGLESGAEPGDGDSDTTphosK.K
			K.AGLESGAEPGDGDSphosDTTKK.K
			R.KRESESphosESphosDETPPAAPQLIK.K
			R.KWLLLSphosDPDDFSAGAR.G
dystrophin Dp427p2 isoform	5032315	NP_004001.1	K.VNGTTVSSphosPSTSLQR.S
E74-like factor 1 (ets domain transcription factor)	27363484	NP_758961.1	K.TKPPRPDSphosPATTPNISVK.K
echinoderm microtubule associated protein like 3	23397564	NP_694997.1	K.AISphosSANLLVR.S
EH-domain containing 1	30240932	NP_006786.2	K.DKPTYDEIFYTLSphosPVNGK.I
elongation factor-2 kinase	9558749	NP_037434.1	R.LEGVDGGQSphosPR.A
emerin	4557553	NP_000108.1	R.LSphosPPSSSAASSYSFSDLNSTphosRGDADMYDLPK.K
Enah/Vasp-like	7706687	NP_057421.1	R.MKPAGSphosVNDMALDAFDLDR.M
			R.SphosNSVEKPVSSILSR.T
			R.TPSVAKSphosPEAK.S
epidermal growth factor receptor pathway substrate	10864047	NP_067058.1	R.STPSHGSVSSLNSTGSLSphosPK.H
epidermal growth factor receptor pathway substrate 15 isoform A	4503593	NP_001972.1	K.LNDPFQPFPGNDSphosPK.E
			K.NIIGSSphosPVADFSAIK.E
			R.SINKLDSPDPFKLNDPFQPFPGNDSphosPK.E
			R.SINKLDSphosPDPFK.L
epsin 1	41350201	NP_037465.2	K.TphosPESFLGPNAALVDLDSLVSRPGPTPPGAK.A
erythrocyte membrane protein band 4.1 isoform 6	4758274	NP_004428.1	R.SphosLDGAAAVDSADR.S
erythropoietin 4 immediate early response	8923808	NP_060941.1	R.AENGERSphosDLEEDNER.E
ets variant gene 6	4503611	NP_001978.1	R.ISYphosTPPESPVPSYASSTPLHVPVPR.A
Ets2 repressor factor	5729814	NP_006485.1	R.GEGPGEAGGPLTphosPR.R
eukaryotic translation elongation factor 1 beta 2	4503477	NP_001950.1	K.DDDDIDLFGSDDEEESphosEEAKR.L
			K.DDDDIDLFGSphosDDEEESEEAKR.L
eukaryotic translation elongation factor 1 delta isoform	25453472	NP_001951.2	K.KPATPAEDDEDDDIDLFGSphosDNEEEDK.E
			R.ATAPQTphosQHVSPMR.Q
			R.ATAPQTQHVSphosPMR.Q
eukaryotic translation initiation factor 2A	54873624	NP_114414.2	R.SDKSphosPDLAPTPAPQSTPR.N
			R.SphosDKSPDLAPTPAPQSTPR.N
eukaryotic translation initiation factor 3, subunit 4 delta, 44kDa	49472822	NP_612206.3	K.GIPLATGDTSphosPEPELLPGAPLPPPK.E
eukaryotic translation initiation factor 3, subunit 9 eta, 116kDa	83367072	NP_001032360.1	R.ALENGDADEPSFSphosDPEDFVDDVSEEELLGDVLK.D
eukaryotic translation initiation factor 4 gamma, 1	38201621	NP_886553.2	R.EAALPPVSphosPLK.A
			R.SFSphosKEVEER.S
eukaryotic translation initiation factor 4 gamma, 2	4503539	NP_001409.1	R.TQTphosPPLGQTPQLGLK.T
eukaryotic translation initiation factor 4B	50053795	NP_001408.2	R.SQSSDTEQQSphosPTSGGGK.V
eukaryotic translation initiation factor 4E nuclear import factor 1	9789865	NP_062817.1	R.APSphosPPLSQVFQTR.A
			R.SSSphosPVGLAK.W
eukaryotic translation initiation factor 5B	84043963	NP_056988.3	K.KQSFDDNDSphosEELEDKDSK.S
			K.NKPGPNIESGNEDDDASphosFK.I
			K.NKPGPNIESphosGNEDDDASFK.I
exosome component 9 isoform 1	77812672	NP_001029366.1	K.APIDTSphosDVEEK.A
F-box and leucine-rich repeat protein 6 isoform 2	61742136	NP_078831.3	L.SSphosPLVGRPAK.G
F-box only protein 11 isoform 1	30089926	NP_079409.3	R.CHTphosCNTTDRNAICVNCIK.K
family with sequence similarity 76, member A	22749341	NP_689873.1	K.MNQMEKTHKEVTphosEQLQAK.N
FCH domain only 1	29789054	NP_055937.1	R.GPSphosPVVLGSQDALPIATAFTEYVHAYFR.G
fibrillarin	12056465	NP_001427.2	K.RVSphosISEGDDKIEYR.A
filaggrin	60097902	NP_002007.1	R.NDEQSGDGSRHSphosGSphosR.H
FIP1-like 1	40254978	NP_112179.2	R.DHSphosPTPSVFNSDEER.Y
			R.DHSPTPSphosVFNSDEER.Y
			R.ERDHSPTphosPSVFNSDEER.Y
FLN29 gene product	5729828	NP_006691.1	R.ALPSLNTGSSSphosPR.G
			R.LDSQPQETSphosPELPR.R
forkhead box J3	50345831	NP_055762.3	K.VTLYNTDQDGSphosDSPR.S
forkhead box K1	82546824	NP_001032242.1	K.EEAPASphosPLRPLYPQISPLK.I
			R.EGSphosPIPHDPEFGSK.L
forkhead box O1A	9257222	NP_002006.2	R.LSphosPIMTEQDDLGEGDVHSMVYPPSAAK.M
formin binding protein 1	38524622	NP_055848.1	R.TVSphosDNSLSNSR.G
			R.TVSphosDNSphosLSNSR.G
formin binding protein 1-like isoform 2	41581463	NP_060207.2	R.YphosAHDLKTphosERKMHLQEGRK.A
formin binding protein 4	24308033	NP_056123.1	K.IDENSphosDKEMEVEESPEK.I
			R.ALEEGDGSVSGSSphosPR.S
			R.RPILQLSphosPPGPR.G
formin-like 1	33356148	NP_005883.2	K.EAAAQEAGADTPGKGEPPAPKSphosPPK.A
			K.NKPLEQSphosVEDLSK.G
			R.RDSphosELGPGVK.A
FYVE, RhoGEF and PH domain containing 3	32698765	NP_149077.1	K.VTPQEEADSphosDVGEEPDSENTPQK.A
	32698765	NP_149077.1	R.GSSphosTPPGPIAALGMPDTGPGSSSLGK.L
G patch domain containing 8	50962882	NP_001002909.1	R.GPKPEPPGSGSphosPAPPR.R
			R.SQSphosPHYFR.S
G protein pathway suppressor 1 isoform 1	47078238	NP_997657.1	R.TVSSphosPIPYTPSPSSSR.P
G protein-coupled receptor kinase interactor 1	41393573	NP_054749.2	K.SLSSphosPTDNLELSLR.S
			K.SLSSPTphosDNLELSLR.S
			R.HGSGADSphosDYENTQSGDPLLGLEGK.R
			R.HGSphosGADSDYENTQSGDPLLGLEGK.R
G-protein signalling modulator 3 (AGS3-like)	11545817	NP_071390.1	R.SASphosLLSLQTELLLDLVAEAQSR.R
gelsolin-like capping protein	63252913	NP_001738.2	R.MQYAPNTQVEILPQGHESphosPIFK.Q
general transcription factor IIF, polypeptide 1, 74kDa	4504197	NP_002087.1	K.TphosTPNSGDVQVTEDAVR.R
			K.TTphosPNSGDVQVTEDAVR.R
glutamyl-prolyl tRNA synthetase	62241042	NP_004437.2	K.EYIPGQPPLSQSSDSSphosPTR.N
			K.EYIPGQPPLSQSSDSSPTphosR.N
glutathione S-transferase M4 isoform 1	4504179	NP_000841.1	L.LEYphosTDSSYphosEEKK.Y
			L.LEYTphosDSSYphosEEKK.Y
glyceraldehyde-3-phosphate dehydrogenase	7669492	NP_002037.2	K.VIHDNFGIVEGLMTTphosVHAITATQK.T
			K.VIHDNFGIVEGLMTTVHAITATphosQK.T
golgi autoantigen, golgin subfamily a, 4	6715600	NP_002069.2	R.VPSphosVESLFR.S
golgi-specific brefeldin A resistance factor 1	4758416	NP_004184.1	R.ADAPDAGAQSphosDSELPSYHQNDVSLDR.G
GRB2-associated binding protein family, member 4	83716021	NP_001032903.1	R.TFYphosLVAETR.E
GRB2-related adaptor protein 2	4758476	NP_004801.1	R.RHTphosDPVQLQAAGR.V
GTP binding protein 1	82546879	NP_004277.2	R.SAMDSPVPASMFAPEPSSphosPGAAR.A
guanine monophosphate synthetase	4504035	NP_003866.1	K.TLNMTTSphosPEEK.R
guanine nucleotide binding protein, alpha transducing activity polypeptide 1	22027522	NP_653082.1	*.MGAGASAEEKHSphosRELEK.K
guanine nucleotide-releasing factor 2 isoform b	38373677	NP_941372.1	K.LSKSphosDEQLSSLDR.D
H1 histone family, member 3	4885377	NP_005311.1	R.KASphosGPPVSELITK.A
H326	30089954	NP_056541.2	R.VHDRSphosEEEEEEEEEEEEEQPR.R
HCLS1 binding protein 3	68800430	NP_071905.3	R.KLSphosPQDPSEDVSSVDPLK.L
			R.KLSPQDPSphosEDVSSVDPLK.L
heat shock 105kD	42544159	NP_006635.2	K.IESphosPKLER.T
heat shock 27kDa protein 1	4504517	NP_001531.1	R.QLSphosSGVSEIR.H
			R.QLSSphosGVSEIR.H
heat shock 70kD protein binding protein	19923193	NP_003923.2	K.ADEPSSEESphosDLEIDK.E
			K.ADEPSSphosEESphosDLEIDK.E
			K.ADEPSphosSEESDLEIDK.E
			K.KVEEDLKADEPSphosSphosEESDLEIDK.E
heat shock 90kDa protein 1, alpha-like 3	92859630	NP_001035231.1	K.ESKDKPEIEDVGSphosDEEEEK.K
heat shock 90kDa protein 1, beta	20149594	NP_031381.2	K.EISphosDDEAEEEK.G
			K.IEDVGSDEEDDSphosGK.D
			K.IEDVGSphosDEEDDSGK.D
heat shock protein 90kDa alpha (cytosolic), class A	40254816	NP_005339.2	K.ESEDKPEIEDVGSphosDEEEEK.K
			R.DKEVSphosDDEAEEK.E
HECT domain containing 3	50843831	NP_078878.2	R.YAAYNCVAIDTphosDMSphosPWEE.*
HECT, UBA and WWE domain containing 1	61676188	NP_113584.3	R.GSGTASphosDDEFENLR.I
hematological and neurological expressed 1 isoform 1	7705877	NP_057269.1	R.NSphosSEASSGDFLDLK.G
			R.RNSSEASphosSGDFLDLK.G
			R.RNSSphosEASSGDFLDLK.G
			R.RNSSEASSphosGDFLDLK.G
hematopoietic cell-specific Lyn substrate 1	4885405	NP_005326.1	K.KISSEAWPPVGTphosPPSSESEPVR.T
			P.VYphosEAEPEPEPEPEPEPENDYEDVEEMDR.H
			R.SphosPEAPQPVIAMEEPAVPAPLPK.K
hepatoma-derived growth factor isoform a	4758516	NP_004485.1	K.GNAEGSphosSDEEGKLVIDEPAK.E
			K.GNAEGSphosSphosDEEGKLVIDEPAK.E
			R.AGDLLEDSphosPK.R
			K.GNAEGSSphosDEEGKLVIDEPAK.E
hepatoma-derived growth factor-related protein 2 isoform 1	48255931	NP_001001520.1	R.ARGDSphosEALDEES.*
	48255931	NP_001001520.1	R.KRSphosEGFSMDR.K
heterogeneous nuclear ribonucleoprotein A1 isoform a	4504445	NP_002127.1	K.SESphosPKEPEQLR.K
			K.SphosESPKEPEQLR.K
heterogeneous nuclear ribonucleoprotein A3	34740329	NP_919223.1	R.SphosSGSPYGGGYGSGGGSGGYGSR.R
			R.SSGSphosPYGGGYGSGGGSGGYGSR.R
			R.SSGSPYGGGYGSGGGSphosGGYGSR.R
			R.SSGSPYGGGYGSphosGGGSGGYGSR.R
			R.SSGSPYGGGYphosGSGGGSGGYGSR.R
heterogeneous nuclear ribonucleoprotein C isoform a	14110428	NP_112604.1	K.MESEGGADDSphosAEEGDLLDDDDNEDR.G
heterogeneous nuclear ribonucleoprotein D isoform c	14110414	NP_002129.2	K.IDASKNEEDEGHSNSphosSPR.H
			K.IDASKNEEDEGHSNSSphosPR.H
			K.IDASKNEEDEGHSphosNSSPR.H
heterogeneous nuclear ribonucleoprotein H2	74099697	NP_001027565.1	K.HTGPNSPDTphosANDGFVR.L
			K.HTGPNSphosPDTANDGFVR.L
heterogeneous nuclear ribonucleoprotein K isoform b	14165435	NP_112552.1	K.IIPTLEEGLQLPSphosPTATSQLPLESDAVECLNYQHYKG.S
			K.IIPTLEEGLQLPSPTphosATSQLPLESDAVECLNYQHYKG.S
			R.DYDDMSphosPR.R
heterogeneous nuclear ribonucleoprotein M isoform a	14141152	NP_005959.2	R.MGANSphosLER.M
heterogeneous nuclear ribonucleoprotein U isoform b	14141161	NP_004492.2	R.LQAALDDEEAGGRPAMEPGNGSLDLGGDSphosAGR.S
			R.LQAALDDEEAGGRPAMEPGNGSphosLDLGGDSAGR.S
high mobility group AT-hook 1 isoform a	22208967	NP_665906.1	K.KLEKEEEEGISQESphosSEEEQ.*
			K.KLEKEEEEGISQESSphosEEEQ.*
			K.KLEKEEEEGISQESphosSphosEEEQ.*
HIRA interacting protein 3	21396500	NP_003600.2	K.ESEQESphosEEEILAQK.K
			K.SLKESphosEQESphosEEEILAQK.K
			R.EESphosEESphosEAEPVQR.T
histone deacetylase 7A isoform b	13259524	NP_057680.2	K.TVSphosEPNLK.L
			R.AQSphosSPAAPASLSAPEPASQAR.V
			R.AQSSPAAPASphosLSAPEPASQAR.V
			R.AQSSphosPAAPASLSAPEPASQAR.V
HIV TAT specific factor 1	21361437	NP_055315.2	K.DLDEEGSphosEKELHENVLDK.E
			K.LFDEEEDSphosSEK.L
			K.LFDEEEDSSphosEK.L
			K.LFEDDDSphosNEK.L
			K.LFEESphosDDKEDEDADGK.E
			K.VFDDESphosDEKEDEEYADEK.G
			K.VLDEEGSphosER.E
			R.EFDEDSphosDEKEEEEDTYEK.V
HLA-B associated transcript-3 isoform b	18375630	NP_542433.1	R.ENASphosPAPGTTAEEAMSR.G
holocytochrome c synthase (cytochrome c heme-lyase)	62751775	NP_005324.2	R.ARIRSphosWMGYELPFDR.H
Hook-related protein 1	50897852	NP_060554.3	R.VHASRPASLDSphosGR.T
huntingtin	90903231	NP_002102.4	K.LLSPQMSphosGEEEDSDLAAK.L
hypothetical protein DKFZp566J091	13569872	NP_112177.1	R.LPSphosIVVEPTEGEVESGELR.W
hypothetical protein LOC116224	49472830	NP_612206.3	R.HGLLLPASphosPVR.M
			R.SNSphosAPLIHGLSDTSPVFQAEAPSAR.R
hypothetical protein LOC124045	23308501	NP_694570.1	R.NPSTphosADAYphosNSHLKE.*
hypothetical protein LOC152816	30425422	NP_848592.1	R.AQPITphosKTPRCPFHFFPRRPR.I
hypothetical protein LOC158401	75677387	NP_775792.2	K.ASphosFEHGK.K
hypothetical protein LOC159090	40255094	NP_660327.2	R.SSSAPLIHGLSphosDLSQVFQPYTLR.T
			R.SSSphosAPLIHGLSDLSQVFQPYTLR.T
hypothetical protein LOC219988	22749427	NP_689929.1	R.RSTSphosPIIGSPPVR.A
hypothetical protein LOC23248	44888822	NP_056018.1	K.QPNKQWKKSphosQTSTNPKAALKSK.I
hypothetical protein LOC25957	18699724	NP_116259.1	R.SKFDSphosDEEEEDTENVEAASSGK.V
hypothetical protein LOC286257	39930541	NP_899064.1	R.LAAAEETAVSphosPR.K
hypothetical protein LOC51260	32306539	NP_057584.2	K.GADSphosGEEKEEGINR.E
hypothetical protein LOC55082	48675817	NP_060481.2	R.ASSphosPPDRIDIFGR.T
hypothetical protein LOC55425	33354279	NP_061029.2	K.QDDSphosPPRPIIGPALPPGFIK.S
hypothetical protein LOC55667	40255049	NP_060395.3	R.RSSphosLPLDHGSPAQENPESEK.S
hypothetical protein LOC55671 isoform 1	31657117	NP_115949.3	K.DPSVDITQDLVDESphosEEER.F
glycerophosphocholine phosphodiesterase GDE1 homolog	25901062	NP_062539.1	R.DKAPVQPQQSphosPAAAPGGTDEKPSGK.E
hypothetical protein LOC57456	33468965	NP_065747.1	K.NSSLLSphosFDNEDENE.*
			R.IQPQPPDEDGDHSphosDKEDEQPQVVVLK.K
Regulation of nuclear pre-mRNA domain containing 1B	11034845	NP_067038.1	K.LSMEDSKSphosPPPK.A
hypothetical protein LOC58490	11034845	NP_067038.1	R.TFQQIQEEEDDDYPGSYphosSPQDPSAGPLLTEELIK.A
			R.TFQQIQEEEDDDYPGSYSphosPQDPSAGPLLTEELIK.A
			R.TFQQIQEEEDDDYPGSYSPQDPSphosAGPLLTEELIK.A
SPE-39 protein	20127607	NP_071350.2	R.TRPGSphosFQSLSDALSDTPAK.S
arginine/serine-rich coiled-coil 2 isoform a	38146107	NP_075388.2	K.EQSEVSVSphosPR.A
chromosome 10 open reading frame 119	13376243	NP_079110.1	R.VHSphosPPASLVPR.I
hypothetical protein LOC90362	22218339	NP_671722.1	R.SKSphosDLSDRYFR.V
hypothetical protein LOC9750 isoform 2	14277690	NP_056948.2	R.LTSphosAEVPMATDR.L
			R.NSphosLGEGQEPK.S
			R.SphosQSFAGFSGLQER.R
			R.SQSphosFAGFSGLQER.R
hypothetical protein LOC9847	29789060	NP_055617.1	K.NQTYSFSphosPSK.S
inorganic pyrophosphatase 2 isoform 5 precursor	77812684	NP_001029363.1	R.SLVESVSSSphosPNK.E
			R.SLVESVSphosSSPNKESNEEEQVWHFLGK.*
			R.SLVESVSSphosSPNKESNEEEQVWHFLGK.*
			R.SLVESVSSSPNKESphosNEEEQVWHFLGK.*
inositol polyphosphate-5-phosphatase F isoform 2	38327542	NP_938144.1	K.SPSphosAGDVHILTGFAK.P
integrin-linked kinase-associated protein phosphatase	13540531	NP_110395.1	R.AILCRYNEESQKHAALSphosLSK.E
			R.KTSphosEEEKNGSEELVEK.K
interferon regulatory factor 2 binding protein 2	33667028	NP_892017.1	K.RKPSphosPEPEGEVGPPK.I
interferon regulatory factor 3	4504725	NP_001562.1	R.SphosPSLDNPTPFPNLGPSENPLKR.L
interferon, gamma-inducible protein 16	5031779	NP_005522.1	K.VSEEQTQPPSphosPAGAGMSTAMGR.S
interleukin 16 isoform 2	27262657	NP_757366.1	R.DPGVSESphosPPPGR.Q
			R.ISphosSFETFGSSQLPDK.G
			R.ISSphosFETFGSSQLPDK.G
IQ motif and Sec7 domain 3	71143127	NP_056047.1	K.SphosIVGMKTVLSVPHR.R
IQ motif containing GTPase activating protein 1	4506787	NP_003861.1	K.SKSphosVKEDSNLTLQEK.K
			K.SphosKSVKEDSNLTLQEK.K
iron-sulfur cluster assembly enzyme isoform ISCU2 precursor	56699456	NP_998760.1	R.AASphosALLLR.S
IWS1 homolog	24308177	NP_060439.1	K.AAVLSphosDSEDEEK.A
			K.AAVLSphosDSphosEDEEK.A
jumonji domain containing 2B	45504380	NP_055830.1	K.EPVSphosPMELTGPEDGAASSGAGR.M
karyopherin alpha 3	34485722	NP_002258.2	R.NVPQEESLEDSphosDVDADFK.A
KH domain containing, RNA binding, signal transduction associated 1	5730027	NP_006550.1	R.SphosGSMDPSGAHPSVR.Q
KIAA0999 protein	38569491	NP_079440.2	R.RASphosDGGANIQLHAQQLLK.R
KIAA1718 protein	90093355	NP_085150.1	K.YphosFMNPNRPK.V
killer cell lectin-like receptor subfamily C, member isoform NKG2-A	47717094	NP_998823.1	K.TYHCKDLPSphosAPEK.L
L-plastin	4504965	NP_002289.1	R.EGESphosLEDLMK.L
			R.GSphosVSDEEMMELR.E
			V.DTphosDGNGYISFNELNDLFK.A
la related protein isoform 2	61102725	NP_291029.2	R.ESPRPLQLPGAEGPAISphosDGEEGGGEPGAGGGAAGAAGAGR.R
laminin alpha 5	21264602	NP_005551.3	T.LRYELHSETphosQR.G
LAS1-like	13654270	NP_112483.1	R.AEWDQVTphosVYLFCDDHK.L
leucine rich repeat containing 47	24308207	NP_065761.1	K.EEGSLSphosDTEADAVSGQLPDPTTNPSAGK.D
likely ortholog of rat brain-enriched guanylate kin	13124765	NP_065887.1	R.DRRPSphosVDAPVTDVGFLR.A
LIM and SH3 protein 1	5453710	NP_006139.1	R.RDSphosQDGSSYR.R
LIM domain only 7	33598968	NP_005349.3	R.RGESphosLDNLDSPR.S
			R.SASphosVNKEPVSLPGIMR.R
LISCH protein isoform 1	45505163	NP_057009.3	R.SphosRDDLYDQDDSR.D
LSM12 homolog	22748747	NP_689557.1	R.TETphosPPPLASLNVSK.L
			R.TphosETPPPLASLNVSK.L
LSM14 homolog A	24308093	NP_056393.1	K.SphosPTMEQAVQTASAHLPAPAAVGR.R
			R.SphosPVSTRPLPSASQK.A
			R.SphosSPQLDPLR.K
			R.SSphosPQLDPLRK.S
LUC7-like 2	7706310	NP_057103.1	R.AMLDQLMGTSphosR.D
lumican precursor	4505047	NP_002336.1	K.SLEYphosLDLSFNQIAR.L
lymphocyte-specific protein 1 isoform 2	61742789	NP_001013271.1	R.QASphosIELPSMAVASTK.S
LYRIC/3D3	30520310	NP_848927.1	K.SQEPIPDDQKVSphosDDDKEK.G
LysM, putative peptidoglycan-binding, domain containing 2 isoform 1	23503313	NP_699205.1	R.SGSphosESEEAELSLSLAR.T
			R.SphosGSESEEAELSLSLAR.T
MADS box transcription enhancer factor 2, polypeptide C	19923215	NP_002388.2	R.NSphosPGLLVSPGNLNK.N
MAF1 protein	14150013	NP_115648.1	K.SphosQGGEEEGPLSDK.C
MAP/microtubule affinity-regulating kinase 2 isoform b	86990439	NP_004945.3	R.SRNSphosPLLER.A
MARCKS-like 1	13491174	NP_075385.1	K.LSGLSphosFKR.N
mast cell immunoreceptor signal transducer	42734366	NP_443196.1	K.GHSphosDDDYDDPELR.M
matrin 3	62750354	NP_954659.1	R.RDSFDDRGPSphosLNPVLDYDHGSR.S
			R.RDSphosFDDRGPSLNPVLDYDHGSR.S
mediator of RNA polymerase II transcription, subunit 12 homolog	4827042	NP_005111.1	*.MKQSMPSphosLHTK.K
melanoma antigen family D, 2	41350320	NP_957516.1	K.NDHLYphosILLSTLEPT.D
meningioma expressed antigen 5 (hyaluronidase)	11024698	NP_036347.1	K.LENEGSphosDEDIETDVLYSPQMALK.L
methylosome protein 50	13129110	NP_077007.1	R.KETphosPPPLVPPAAR.E
microtubule associated monoxygenase, calponin and L	20127616	NP_073602.2	K.SMAHSphosPGPVSQASPGTSSAVLFLSK.L
			K.SphosMAHSPGPVSQASPGTSSAVLFLSK.L
microtubule-associated protein 2 isoform 4	87578255	NP_114035.2	R.VDHGAEIITphosQSPGR.S
			R.VDHGAEIITQSphosPGR.S
			K.ETphosSPESSLIQDEIAVK.L
microtubule-associated protein 4 isoform 1	47519639	NP_002366.2	K.DMESphosPTKLDVTLAK.D
			K.DMESPTphosKLDVTLAK.D
			K.VGSphosLDNVGHLPAGGAVK.T
			K.DVTphosPPPETEVVLIK.N
Microtubule-associated serine/threonine kinase 3	150170729	NP_055831.1	R.SSphosENVLDEEGGR.S
minichromosome maintenance protein 2	33356547	NP_004517.2	R.GLLYDSphosDEEDEERPAR.K
			R.GNDPLTphosSSPGR.S
			R.GNDPLTSSphosPGR.S
			R.GNDPLTSSphosPGR.S
			R.RTDALTSSphosPGR.D
minichromosome maintenance protein 3	6631095	NP_002379.2	K.DGDSYDPYphosDFSDTEEEMPQVHTPK.T
minichromosome maintenance protein 8 isoform 1	19923727	NP_115874.3	D.SSphosPLIEK.I
minor histocompatibility antigen HA-1	47834348	NP_036424.2	R.AGSphosPSPQPSGELPR.K
			R.AGSPSphosPQPSGELPR.K
			R.DQEPDVHYDFEPHVSANAWSphosPVMR.A
			R.KSSphosFNVSDVARPEAAG.S
			R.PRPTphosEATVSLSSLVDYPHQAR.V
			R.PTEATVSLSphosSLVDYPHQAR.V
			R.PTEATVSLSSphosLVDYPHQAR.V
			R.PTEATVSphosLSSLVDYPHQAR.V
			R.SphosPLTAASPGELPTEGAGPDVVEDISHLLADVAR.F
			R.SPLTAASphosPGELPTEGAGPDVVEDISHLLADVAR.F
mitogen-activated protein kinase 1	66932916	NP_002736.3	R.VADPDHDHTGFLTEYphosVATR.W
			R.VADPDHDHTGFLTphosEYphosVATR.W
mitogen-activated protein kinase 3 isoform 2	91718897	NP_001035145.1	R.IADPEHDHTGFLTEYphosVATR.W
mitogen-activated protein kinase kinase 2	13489054	NP_109587.1	K.ELEAIFGRPVVDGEEGEPHSISphosPR.P
mitogen-activated protein kinase kinase kinase 3 isoform	42794767	NP_976226.1	R.HLSVSSQNPGRSSphosPPPGYVPER.Q
mitogen-activated protein kinase kinase kinase 7 isoform A	4507361	NP_003179.1	R.SphosIQDLTVTGTEPGQVSSR.S
Mob4B protein	8922671	NP_060691.1	K.HAEATphosLGSGNLR.Q
modulator of estrogen induced transcription isoform b	62244004	NP_001013865.1	K.SphosPGHMVILDQTK.G
MYB binding protein 1a	7657351	NP_055335.1	K.NQKPSQVNGAPGSphosPTEPAGQK.Q
myeloid/lymphoid or mixed-lineage leukemia 2	4505197	NP_003473.1	R.ALSphosPVIPLIPR.D
myeloid/lymphoid or mixed-lineage leukemia 3	91718902	NP_733751.2	R.CAFCKHLGATphosIK.C
myeloid/lymphoid or mixed-lineage leukemia 3 isoform	10864041	NP_067053.1	K.ALFPVGYEASphosR.L
myomesin 1	46249364	NP_003794.2	K.KETphosHIVWYphosKDEREISVDEK.H
myosin 18A isoform a	28416946	NP_510880.2	R.YSHSYLSphosDSphosDTEAK.L
myosin IXB	33356170	NP_004136.2	K.KKPGDASSLPDAGLSphosPGSQVDSK.S
			R.VQEKPDSphosPGGSTQIQR.Y
			R.VSPPAPGSphosAPETphosPEDK.S
myosin regulatory light chain MRCL2	15809016	NP_291024.1	R.ATphosSNVFAMFDQSQIQEFK.E
			R.ATSphosNVFAMFDQSQIQEFK.E
myosin, heavy polypeptide 9, non-muscle	12667788	NP_002464.1	R.KGAGDGSphosDEEVDGK.A
myosin, light polypeptide 6, alkali, smooth muscle	17986258	NP_066299.2	K.MTEEEVEMLVAGHEDSNGCINYphosEAFVR.H
myotubularin-related protein 2 isoform 2	41350316	NP_958435.1	R.VASphosFR.S
myristoylated alanine-rich protein kinase C substrate	11125772	NP_002347.4	K.GEPAAAAAPEAGASphosPVEK.E
myxovirus resistance protein 2	11342664	NP_002454.1	K.QPCEAWAGRISYphosR.N
N-Acetylglucosamine kinase	49574508	NP_060037.2	R.SLGLSLSphosGGDQEDAGR.I
			R.SLGLSphosLSGGDQEDAGR.I
N-acetyltransferase-like protein	13399322	NP_078938.1	K.QLYTVTMDVHSphosR.Y
N-acylaminoacyl-peptide hydrolase	23510451	NP_001631.3	K.ALDVSASphosDDEIAR.L
N-myc downstream regulated gene 1	37655183	NP_006087.2	R.TASGSphosSVTSLDGTR.S
			R.TASphosGSSVTSLDGTR.S
			R.TphosASGSSVTSLDGTR.S
N-myc downstream-regulated gene 2 isoform a	42544211	NP_963293.1	R.TASLTphosSAASVDGNR.S
			R.TASphosLTSAASVDGNR.S
N-myc downstream-regulated gene 3 isoform b	32130514	NP_071922.2	R.THSphosTSSSLGSGESPFSR.S
			R.TphosHSTSSSLGSGESPFSR.S
N-myristoyltransferase 1	10835073	NP_066565.1	R.GGLSphosPANDTGAK.K
NAD kinase	55743112	NP_075394.3	R.SLSphosASPALGSTK.E
NADH dehydrogenase (ubiquinone) Fe-S protein 1, 75k	33519475	NP_004997.4	K.DFYphosMTDSISR.A
nadrin isoform 1	54860079	NP_001006635.1	R.SphosPSPPTQHTGQPPGQPSAPSQLSAPR.R
			R.SPSphosPPTQHTGQPPGQPSAPSQLSAPR.R
			R.SPSPPTphosQHTGQPPGQPSAPSQLSAPR.R
			R.SPSPPTQHTphosGQPPGQPSAPSQLSAPR.R
nardilysin (N-arginine dibasic convertase)	4505453	NP_002516.1	R.RGSLSphosNAGDPEIVK.S
			R.RGSphosLSNAGDPEIVK.S
naked cuticle homolog 1	14916433	NP_149110.1	R.QRCPGGVSphosGPRQLRLAGTIGRSTR.E
nascent-polypeptide-associated complex alpha subunit isoform b	5031931	NP_005585.1	K.VQGEAVSNIQENTQTPTVQEESphosEEEEVDETGVEVK.D
NCK adaptor protein 1	5453754	NP_006144.1	K.RKPSphosVPDSASPADDSFVDPGER.L
NCK adaptor protein 2 isoform A	52630423	NP_003572.2	R.DASphosPTPSTDAEYPANGSGADR.I
nebulin-related anchoring protein isoform S	46049105	NP_932326.2	K.YphosKEDYERSRGK.L
Nedd4 binding protein 1	48928019	NP_694574.3	K.KQFSphosLENVQEGEILHDAK.T
NF-kappaB activating protein	13375676	NP_078804.1	R.IGELGAPEVWGLSphosPK.N
nin one binding protein	7661532	NP_054781.1	R.GEDVPSphosEEEEEEENGFEDR.K
nuclear antigen Sp100	19923236	NP_003104.2	K.LPLQESphosEEEER.E
			R.SEPVINNDNPLESphosNDEK.E
nuclear autoantigen of 14 kDa	4505325	NP_003722.1	K.ATphosAPDQKSSphosGGRDS.*
nuclear factor of activated T-cells, cytoplasmic, c	27886541	NP_775114.1	K.TphosSPDPSPVSAAPSK.A
nuclear factor of activated T-cells, cytosolic component 1 isoform A	27502393	NP_765978.1	K.VEPVGEDLGSphosPPPPADFAPEDYSSFQHIR.K
nuclear receptor binding protein	7019333	NP_037524.1	K.TphosPTPEPAEVETR.K
			K.TPTphosPEPAEVETR.K
nuclear receptor co-repressor 1	22538461	NP_006302.2	K.AQLSphosPGIYDDTSAR.R
			K.QQQLEEEAAKPPEPEKPVSphosPPPVEQK.H
			R.SHVSSEPYEPISphosPPQVPVVHEK.Q
			R.SPGSphosISYLPSFFTK.L
			R.SphosPGSISYLPSFFTK.L
nuclear ubiquitous casein kinase and cyclin-dependedent kinase substrate 1	56118310	NP_073568.2	K.EEDEEPESphosPPEK.K
			K.EKTphosPSphosPKEEDEEPESPPEK.K
			K.NSQEDSphosEDSEDKDVK.T
			K.TPSPKEEDEEPESphosPPEK.K
			K.TPSphosPKEEDEEPESphosPPEKK.T
			K.TphosPSPKEEDEEPESphosPPEKK.T
			K.VVDYSQFQESphosDDADEDYGR.D
			R.EMLMEDVGSphosEEEQEEEDEAPFQEK.D
nuclease sensitive element binding protein 1	34098946	NP_004550.2	R.NYQQNYQNSphosESGEKNEGSESAPEGQAQQR.R
nucleolar protein 5A	32483374	NP_006383.2	K.EEPVSphosSGPEEAVGK.S
			K.EEPVSSphosGPEEAVGK.S
nucleoporin 98kD isoform 1	21264365	NP_057404.2	K.YGLQDSphosDEEEEEHPSK.T
nucleosome assembly protein 1-like 4	5174613	NP_005960.1	R.EFITGDVEPTDAESEWHSphosENEEEEK.L
opioid growth factor receptor	33286446	NP_031372.2	R.KVEEEGSphosPGDPDHEASTQGR.T
			R.SQGDEAGGHGEDRPEPLSphosPK.E
optineurin	56549107	NP_001008212.1	R.TphosSDSDQQAYLVQR.G
			R.TSphosDSDQQAYLVQR.G
osmosis responsive factor	7110679	NP_036514.1	K.SEAPAEVTHFSphosPK.S
osteoclast stimulating factor 1	38257157	NP_036515.3	R.TLSNAEDYLDDEDSphosD.*
oxidation resistance 1	32490583	NP_851999.1	R.VVSphosSTSEEEEAFTEK.F
oxysterol binding protein	4505531	NP_002547.1	K.GDMSphosDEDDENEFFDAPEIITMPENLGHK.R
oxysterol-binding protein-like protein 11	19923592	NP_073613.2	R.RPSphosQNAISFFNVGHSK.L
p21-activated kinase 1	42794769	NP_002567.3	R.SVIEPLPVTphosPTR.D
p21-activated kinase 2	32483399	NP_002568.2	K.YLSphosFTPPEK.D
			K.YphosLSFTPPEK.D
			K.YLSFTphosPPEKDGFPSGTPALNAK.G
p30 DBC protein	24432106	NP_066997.3	R.SphosVASNQSEMEFSSLQDMPK.E
			R.SVASphosNQSEMEFSSLQDMPK.E
p47 protein isoform a	20149635	NP_057227.2	K.SphosPNELVDDLFK.G
p53-related protein kinase	41327715	NP_291028.3	R.ATphosTPADGEEPAPEAEALAAAR.E
			R.ATTphosPADGEEPAPEAEALAAAR.E
pad-1-like	45827701	NP_005119.2	*.MDPEEQELLNDYRYphosR.S
pantothenate kinase 2 isoform 1 preproprotein	85838513	NP_705902.2	R.LGSphosYSGPTSVSR.Q
papillary renal cell carcinoma translocation-associated gene product isoform 2	40807450	NP_955448.1	K.IAAPELHKGDSphosDSEEDEPTphosK.K
			K.IAAPELHKGDSphosDSphosEEDEPTK.K
			K.IAAPELHKGDSphosDSphosEEDEPTK.K
paxillin	4506345	NP_002850.1	K.TGSphosSSPPGGPPKPGSQLDSMLGSLQSDLNK.L
PC4 and SFRS1 interacting protein 1 isoform 1	16945970	NP_066967.2	K.QSNASSphosDVEVEEK.E
PDGFA associated protein 1	7657441	NP_055706.1	K.SLDSphosDESEDEEDDYphosQQK.R
			K.SphosLDSDESphosEDEEDDYQQK.R
			K.SLDSphosDESphosEDEEDDYQQK.R
peptidylprolyl isomerase-like 4	20911035	NP_624311.1	R.INHTVILDDPFDDPPDLLIPDRSphosPEPTR.E
pericentriolar material 1	34878902	NP_006188.2	R.VTNDISphosPESSPGVGR.R
peter pan homolog	47174861	NP_064615.3	R.VGGSphosDEEASGIPSR.T
PFTAIRE protein kinase 1	6912584	NP_036527.1	K.ADSphosYEKLEK.L
			R.TQSphosTFDPFEKPANQVK.R
PHD finger protein 2 isoform a	24797093	NP_005383.2	K.LLGSKALRPPTSphosPGVFGALQNFK.E
PHD finger protein 6 isoform 1	62865858	NP_001015877.1	K.TAHNSEADLEESFNEHELEPSSphosPK.S
phosphatase and actin regulator 4	40254957	NP_076412.2	R.SSphosSPVQVEEEPVR.L
			R.SSSphosPVQVEEEPVR.L
phosphate cytidylyltransferase 1, choline, alpha isoform	31543385	NP_005008.2	K.AAAYDISphosEDEED.*
phosphate cytidylyltransferase 1, choline, beta	21361202	NP_004836.2	R.MLQALSphosPK.Q
phosphatidylinositol 4-kinase type II	13559514	NP_060895.1	R.VAAAAGSGPSphosPPGSPGHDR.E
			R.VAAAAGSphosGPSPPGSPGHDR.E
phosphatidylinositol-3-phosphate/phosphatidylinositol 5-kinase	39930347	NP_055855.1	R.SASphosITNLSLDR.S
			R.SASITphosNLSLDR.S
phosphofurin acidic cluster sorting protein 1	30089916	NP_060496.2	R.TNSSphosDSphosERSPDLGHSTQIPR.K
phosphoglucomutase 1	21361621	NP_002624.2	K.AIGGIILTASphosHNPGGPNGDFGIK.F
			K.AIGGIILTphosASHNPGGPNGDFGIK.F
phosphoglucomutase 2-like 1	31377548	NP_775853.2	K.AVAGVMITASphosHNR.K
			K.AVAGVMITphosASHNR.K
phosphoglycerate kinase 1	4505763	NP_000282.1	K.ALESphosPERPFLAILGGAK.V
phosphoglycerate kinase 2	31543397	NP_620061.2	I.KASphosIPSIK.Y
phosphoinositide-3-kinase adaptor protein 1	45505139	NP_689522.2	K.VEFGVYESphosGPR.K
			K.VEFGVYphosESGPR.K
phospholipase C, beta 2	4758938	NP_004564.1	R.SLPREESphosAGAAPGEGPEGVDGR.V
phosphorylase kinase, alpha 2 (liver)	4505781	NP_000283.1	K.SphosLNLVDSPQPLLEK.V
			R.RFSphosADEQFFSVGQAASSSAHSSK.S
phosphorylated CTD interacting factor 1	18034767	NP_071387.1	K.IEIPVTPTGQSVPSSPSphosIPGTPTLK.M
phosphorylated CTD interacting factor 2	18034768	NP_071387.2	R.QLSphosEEQPSGNGVK.K
pinin, desmosome associated protein	33356174	NP_002678.2	K.EIAIVHSphosDAEK.E
			K.SLSphosPGKENVSALDMEK.E
plasma membrane calcium ATPase 2 isoform 1	48255951	NP_001001331.1	K.TSPVEGLPGTphosAPDLEKRK.Q
pleckstrin and Sec7 domain containing 4	56788370	NP_036587.2	K.SHSphosSPSLHQDEAPTTAK.V
			R.QNTASPGSPVNSHLPGSphosPK.Q
pleckstrin homology domain containing, family A (phosphoinositide binding specific) member 8	14249174	NP_116028.1	R.NPTphosENT.*
pleckstrin homology domain containing, family G (with RhoGef domain) member 1	71274148	NP_001025055.1	R.QALFPSphosR.R
pleckstrin homology domain containing, family M	40538728	NP_055613.1	R.NNEKMLSDSphosHGVETIR.D
pleckstrin homology domain-containing, family A (phosphoinositide binding specific) member 2	154146216	NP_067636.1	R.SISLTphosRPGSSSLSSGPNSILCRG.R
			R.SISLTRPGSSphosSLSSGPNSILCRG.R
			R.SISphosLTRPGSSSLSSGPNSILCRG.R
			R.SphosISLTRPGSSSLSSGPNSILCRG.R
plectin 1 isoform 1	47607492	NP_000436.2	R.SphosSSVGSSSSYPISPAVSR.T
			R.SSphosSVGSSSSYPISPAVSR.T
			R.SSSphosVGSSSSYPISPAVSR.T
			R.SSSVGSphosSSSYPISPAVSR.T
			R.SSSVGSSphosSSYPISPAVSR.T
plectin 1 isoform 11	41322923	NP_958786.1	R.TphosSSEDNLYLAVLR.A
			R.TSSphosEDNLYLAVLR.A
poly (ADP-ribose) polymerase family, member 4	5915660	NP_006428.1	K.NYDPYKPLDITphosPPPDQK.A
poly(A) polymerase beta (testis specific)	77874206	NP_064529.4	K.NLDIRCIRSphosLNGCR.V
poly(rC) binding protein 1	5453854	NP_006187.1	G.TGFAGIDSSSphosPEVK.G
poly(rC)-binding protein 2 isoform b	14141166	NP_114366.1	K.PSphosSSPVIFAGGQDR.Y
			K.PSSphosSPVIFAGGQDR.Y
			K.PSSSphosPVIFAGGQDR.Y
polymerase (DNA directed), delta 3	38492356	NP_006582.1	R.VALSphosDDETKETENMR.K
polymerase (RNA) III (DNA directed) polypeptide B	42476127	NP_060552.3	R.QTphosRRPEIGDKFSSR.H
polymeric immunoglobulin receptor	31377806	NP_002635.2	K.RSphosSKEEAEMAYK.D
			K.RSSphosKEEAEMAYK.D
potassium inwardly-rectifying channel subfamily J9	25121970	NP_004974.2	R.YphosVEKDGRCNVQQGNVR.E
pragmin	157909822	NP_001074295.1	K.SASphosFAFEFPK.D
			K.VSQGSAESLSphosPSFR.G
			R.EATQPEPIYphosAESTK.R
			R.GPVSphosQNSEVGEEETSAGQGLSSR.E
RNA binding motif protein 33	151301053	NP_444271.2	K.DIKEESphosDEEEEDDEESGR.L
PREDICTED: hypothetical protein	113421446	XP_001127768.1	R.RTphosPSDDEEDNLFAPPK.L
PREDICTED: hypothetical protein			R.RTPSphosDDEEDNLFAPPK.L
PREDICTED: similar to CG16742-PA, isoform A isofor	113421478	XP_290482.5	K.GLFSphosDEEDSEDLFSSQSASK.L
kinesin family member 4B	150010604	NP_001092763.1	K.KTphosKAEGDRLK.E
RAS protein activator like 3	130502162	NP_075055.1	R.ALSphosHQEPMVSTQPAPR.S
			R.DAVQSLQLSphosPR.T
eukaryotic translation initiation factor 3, subunit C-like	153791492	NP_001093131.1	K.QPLLLSphosEDEEDTKR.V
PREDICTED: similar to eukaryotic translation in	113425935	XP_001132482.1	K.YphosIYAKDRTphosDR.I
			L.SphosGEELVTKPVGGNYGK.Q
PREDICTED: similar to forkhead box K2 isoform 1	113427639	XP_001134364.1	R.EGSphosPAPLEPEPGAAQPK.L
FK506 binding protein 15, 133kDa	150010552	NP_056073.1	R.RPSQEQSphosASASSGQPQAPLNR.E
			R.RPSphosQEQSASASSGQPQAPLNR.E
			R.RPSQEQSASphosASSGQPQAPLNR.E
heterogeneous nuclear ribonucleoprotein U-like 2	118601081	NP_001073027.1	R.SGDETPGSphosEVPGDK.A
			R.SGDETphosPGSEVPGDK.A
			R.EEDEPEERSphosGDETPGSEVPGDK.A
			R.SphosGDETPGSEVPGDK.A
PREDICTED: similar to Heterogeneous nuclear ribonucleoprotein A1-like	89035135	XP_943060.1	K.SESphosPKEPKQLR.K
lymphocyte-specific protein 1 isoform 2	61742791	NP_001013272.1	R.SKSphosPLPPEEEAK.D
			K.EDSphosDEVHLEELSLSK.E
			K.LIDRTESphosLNR.S
			R.SphosPEGEQEDRPGLHAYEK.E
			R.TPSPLVLEGTIEQSphosSPPLSphosPTTK.L
			R.TPSPLVLEGTIEQSSphosPPLSPTTK.L
			R.TPSPLVLEGTIEQSSphosPPLSphosPTTK.L
PREDICTED: similar to nucleophosmin 1 isoform 1	113404847	XP_496355.3	H.ISGQHLVAVEEDAESphosEDEEEEDVK.L
HIV-1 Rev binding protein isoform 2	38570132	NP_004495.2	K.GTPSQSphosPVVGR.S
PREDICTED: similar to Protein KIAA0143	113412904	XP_039733.6	R.RLRGKRVSRSphosRADR.E
microtubule associated monoxygenase, calponin and LIM domain containing 3 isoform 1	209862789	NP_056056.2	K.GKSphosEEELEASK.S
			R.KASSAPSQGKERRPDSPTRPTphosLR.G
			R.RPDSphosPTRPTLR.G
PREDICTED: similar to sushi, von Willebrand factor	113420863	XP_933716.2	K.FGTICYphosVSCRQGFILSGVK.E
PREDICTED: similar to tangerin isoform 1	22062496	XP_170658.1	R.KGSphosDALRPPVPQGEDEVPK.A
PREDICTED: similar to Transcription initiation fac	113427919	XP_942107.2|	K.CGSGPVYISGQHLVSVEEDAESphosEDEEEEDVK.L
PREDICTED: similar to Ubiquitin carboxyl-terminal	113408685	XP_371254.5	R.TISAQDTLAYphosATALLNEK.E
			R.TISphosAQDTLAYATALLNEK.E
			R.TphosISAQDTLAYATALLNEK.E
			R.VSDQNSphosPVLPK.K
PREDICTED: similar to UBX domain-containing protein	113415437	XP_941505.2	R.SESLIDASEDSphosQLEAAIR.A
			R.SphosESLIDASEDSQLEAAIR.A
processing of precursor 1, ribonuclease P/MRP subunit	23097292	NP_055844.1	K.SSphosNSLVFQTLPRHMR.R
progesterone membrane binding protein	5453916	NP_006311.1	R.LLKPGEEPSEYTphosDEEDTK.D
progesterone receptor membrane component 1	5729875	NP_006658.1	K.EGEEPTVYSphosDEEEPK.D
programmed cell death 4 isoform 1	21735596	NP_055271.2	R.DSGRGDSphosVSDSGSDALR.S
			R.FVSphosEGDGGR.L
			R.SGLTVPTSphosPK.G
			R.SGLTVPTphosSPK.G
programmed cell death 5	4759224	NP_004699.1	R.KVMDSphosDEDDDY.*
			R.SphosASSDTSEELNSQDSPPK.Q
proline-serine-threonine phosphatase interacting protein	20149528	NP_003969.2	R.FSGLLHGSphosPK.T
promyelocytic leukemia protein isoform 5	15451771	NP_150247.1	K.AVSphosPPHLDGPPSphosPR.S
			K.AVSphosPPHLDGPPSPR.S
promyelocytic leukemia protein isoform 6	4505903	NP_002666.1	R.SphosPVIGSEVFLPNSNHVASGAGEAEER.V
prostatic binding protein	4505621	NP_002558.1	K.FKVASphosFR.K
			K.NRPTSphosISWDGLDSGK.L
proteasome 26S non-ATPase subunit 1	25777600	NP_002798.2	K.TSSAFVGKTphosPEASPEPK.D
proteasome 26S non-ATPase subunit 2	25777602	NP_002799.3	K.APVQPQQSphosPAAAPGGTDEKPSGK.E
proteasome alpha 3 subunit isoform 1	4506183	NP_002779.1	K.ESLKEEDESphosDDDNM.*
proteasome alpha 5 subunit	23110942	NP_002781.2	R.ITphosSPLMEPSSIEK.I
			R.ITSphosPLMEPSSIEK.I
protein kinase C binding protein 1 isoform b	34335266	NP_036540.3	K.DKASphosPEPEKDFSEK.A
protein kinase C, beta isoform 1	47157322	NP_997700.1	R.QPVELTphosPTDK.L
protein kinase C, beta isoform 2	20127450	NP_002729.2	R.HPPVLTphosPPDQEVIR.N
			R.NIDQSEFEGFSFVNSphosEFLKPEVK.S
			R.NIDQSEFEGFSphosFVNSEFLKPEVK.S
protein kinase C, delta	47157325	NP_997704.1	K.NLIDSMDQSAFAGFSphosFVNPK.F
protein kinase C, epsilon	4885563	NP_005391.1	R.EEPVLTphosLVDEAIVK.Q
protein kinase C, theta	5453976	NP_006248.1	K.TNTFCGTphosPDYIAPEILLGQK.Y
			K.TNTphosFCGTPDYIAPEILLGQK.Y
			K.TphosNTFCGTPDYIAPEILLGQK.Y
protein kinase D2	19923468	NP_057541.2	R.RLSphosSTSLASGHSphosVR.L
			R.RLSphosSTSLASGHSVR.L
			R.RLSSTSphosLASGHSVR.L
protein kinase N1 isoform 2	47132589	NP_002732.3	R.TDVSNFDEEFTGEAPTLSphosPPR.D
protein kinase substrate MK2S4	31377637	NP_443094.2	R.RSSphosEEVDGQHPAQEEVPESphosPQTSGPEAENR.C
			R.SSEEVDGQHPAQEEVPESphosPQTSGPEAENR.C
			R.SSEEVDGQHPAQEEVPESPQTphosSGPEAENR.C
			R.SSphosEEVDGQHPAQEEVPESphosPQTSGPEAENR.C
			R.SSphosEEVDGQHPAQEEVPESPQTSGPEAENR.C
			K.AMVSPFHSphosPPSTPSSPGVR.S
			K.AMVSphosPFHSPPSTPSphosSPGVR.S
			K.AMVSPFHSPPSphosTPSSPGVR.S
			K.AMVSPFHSPPSTPSphosSPGVR.S
			K.APGSPLSSphosEGAAGEGVR.T
			K.SKAPGSPLSSphosEGAAGEGVR.T
			K.SphosKAPGSPLSSEGAAGEGVR.T
			K.VKSSphosPLIEK.L
			R.RSSEEVDGQHPAQEEVPESphosPQTSGPEAENR.C
protein kinase, interferon-inducible double stranded RNA dependent activator isoform 1	4505581	NP_003681.1	R.EDSphosGTFSLGK.M
protein phosphatase 1, catalytic subunit, alpha isoform 3	56790945	NP_001008709.1	K.YGQFSGLNPGGRPITphosPPR.N
protein phosphatase 1, catalytic subunit, beta isoform 1	4506005	NP_002700.1	K.YQYGGLNSGRPVTphosPPR.T
protein phosphatase 1, regulatory (inhibitor) subunit	4505317	NP_002471.1	R.DKKSphosPLIESTANMDNNQSQK.T
			R.DKKSPLIESphosTANMDNNQSQK.T
protein phosphatase 1, regulatory subunit 15A	9790903	NP_055145.2	L.LSphosRAWSRLR.G
protein phosphatase 1, regulatory subunit 2	5453946	NP_006232.1	R.IQEQESphosSphosGEEDSDLSPEER.E
			R.IQEQESSphosGEEDSDLSPEER.E
			R.IQEQESSphosGEEDSphosDLSPEER.E
protein phosphatase 2, catalytic subunit, beta isoform	57222565	NP_001009552.1	R.LQEVPHEGPMCDLLWSphosDPDDR.G
protein phosphatase 4, regulatory subunit 2	28372531	NP_777567.1	R.MNGVMFPGNSphosPSYTER.S
protein tyrosine phosphatase, non-receptor type 12	18375652	NP_002826.2	K.DVDVSEDSphosPPPLPER.T
			R.NLSphosFEIK.K
protein tyrosine phosphatase, non-receptor type 6 isoform 1	18104989	NP_002822.2	K.GQESEYphosGNITYPPAMK.N
			R.TSSphosKHKEDVYENLHTK.N
protein tyrosine phosphatase, non-receptor type 7 isoform 1	18375658	NP_002823.2	R.AQSphosQEDGDYINANYIR.G
			R.RGSphosNVALMLDVR.S
protein tyrosine phosphatase, receptor type, C isoform	18641347	NP_002829.2	K.NRNSphosNVIPYDYNR.V
protein tyrosine phosphatase, receptor type, C-associated protein	5032005	NP_005599.1	R.AELGSTphosDNDLER.Q
protocadherin alpha 12 isoform 1 precursor	9256578	NP_061726.1	R.EDCLNPPSphosEPR.Q
PRP38 pre-mRNA processing factor 38 (yeast) domain	24762236	NP_116253.2	R.RSPTLRYphosRR.S
PRP38 pre-mRNA processing factor 38 (yeast) domain containing B	8922358	NP_060531.1	R.RRSphosQSphosIEQESQEK.Q
PTK2B protein tyrosine kinase 2 beta isoform a	27886584	NP_004094.3	K.RNSphosLPQIPMLNLEAR.R
pumilio homolog 2	13491168	NP_056132.1	K.GKASphosPFEEDQNR.D
pumilio homolog 2	13491168	NP_056132.1	R.SGQGFHGNSEVNAILSphosPR.S
putative MAPK activating protein PM20,PM21	24308107	NP_056424.1	K.SKSphosPPKVPIVIQDDSLPAGPPPQIR.I
			K.SPPKVPIVIQDDSphosLPAGPPPQIR.I
			K.SphosKSPPKVPIVIQDDSLPAGPPPQIR.I
			K.SphosPPKVPIVIQDDSLPAGPPPQIR.I
			R.ILGSASphosPEEEQEKPILDRPTR.I
pyruvate dehydrogenase (lipoamide) alpha 1	4505685	NP_000275.1	R.YGMGTSphosVER.A
			R.YHGHSphosMSDPGVSphosYR.T
			R.YphosHGHSMSDPGVSYphosR.T
pyruvate kinase 3 isoform 1	33286418	NP_002645.3	R.LDIDSphosPPITAR.N
RAB GTPase activating protein 1-like isoform A	78217386	NP_055672.3	R.PSphosSPGGLPEEDSVLFNK.L
			R.PSSphosPGGLPEEDSVLFNK.L
RAB7, member RAS oncogene family	34147513	NP_004628.4	R.FQSphosLGVAFYR.G
rabaptin, RAB GTPase binding effector protein 1	31377798	NP_004694.2	R.AQSphosTDSLGTSGSLQSK.A
rabaptin, RAB GTPase binding effector protein 2	13376208	NP_079092.1	R.HAPSLHGSphosTELLPLSR.D
			R.HAPSLHGSTELLPLSphosR.D
Rac/Cdc42 guanine nucleotide exchange factor 6	22027525	NP_004831.1	R.KDSphosIPQVLLPEEEKLIIEETR.S
			R.KPSphosEEEYVIR.K
			R.MSphosGFIYQGK.I
Ral-A exchange factor RalGPS2	32441283	NP_689876.2	K.SATphosFPNAGPR.H
			K.SphosATFPNAGPR.H
			K.SVAAEGALLPQTPPSphosPR.N
			K.SVAAEGALLPQTphosPPSphosPR.N
			R.EDLVGPEVGASphosPQSGR.K
			R.LYHSphosLGPVTR.V
			R.SAASphosREDLVGPEVGASPQSGR.K
			R.SphosAASREDLVGPEVGASPQSGR.K
ralA binding protein 1	5803145	NP_006779.1	R.TPSphosSEEISPTKFPGLYR.T
RAN binding protein 3 isoform RANBP3-b	6466462	NP_015559.1	R.TphosSSLTQFPPSQSEER.S
			R.TSphosSLTQFPPSQSEER.S
			R.TSSphosLTQFPPSQSEER.S
			R.VLSphosPPKLNEVSSDANR.E
RAS guanyl releasing protein 1	5032025	NP_005730.1	R.KPSphosHGCR.A
Ras-GTPase activating protein SH3 domain-binding protein 2 isoform b	45359846	NP_987100.1	K.STphosTPPPAEPVSLPQEPPKPR.V
			K.STTphosPPPAEPVSLPQEPPK.A
Ras-GTPase-activating protein SH3-domain-binding protein	5031703	NP_005745.1	K.SSphosSPAPADIAQTVQEDLR.T
			K.SSSphosPAPADIAQTVQEDLR.T
			S.SphosSphosPAPADIAQTVQEDLR.T
			R.YQDEVFGGFVTEPQEESphosEEEVEEPEER.Q
RAVER1	33457332	NP_597709.1	R.EALGLGPPAAQLTphosPPPAPVGLR.G
RD RNA-binding protein	14670268	NP_002895.3	R.SISphosADDDLQESSR.R
			R.SphosISADDDLQESSR.R
regulator of G-protein signalling 19 interacting protein 1	42544144	NP_974197.1	R.GRTFTLKLTphosEPR.K
resistance to inhibitors of cholinesterase 8 homolog A	27883866	NP_068751.4	R.GLMAGGRPEGQYSphosEDEDTphosDTDEYK.E
restin isoform b	38044112	NP_937883.1	R.KISphosGTTALQEALK.E
reticulon 3 isoform b	41393608	NP_958831.1	K.ALKELGERQVEKSTSphosAQR.D
retinoblastoma-associated factor 600	82659109	NP_065816.2	K.TLSDVEDQKELASphosPVSPELR.Q
			R.HVTLPSphosSPR.S
			R.HVTLPSSphosPR.S
retinoblastoma-binding protein 6 isoform 1	33620769	NP_008841.2	R.DDATphosPVRDEPMDAESITFK.S
RGD, leucine-rich repeat, tropomodulin and proline-rich containing	66392157	NP_001013860.1	R.GSphosPSPAAPGPPAGPLPR.M
Rho GTPase activating protein 1	4757766	NP_004299.1	K.SSphosSPELVTHLK.W
			K.SSSphosPELVTHLK.W
Rho GTPase activating protein 25 isoform b	7661882	NP_055697.1	K.DIPLSphosPPAQK.N
			K.GDTLASphosPNSETGPGK.K
			R.SphosSVGWDATEDLR.I
			R.SSphosVGWDATEDLR.I
			R.TMSphosQDLR.Q
			R.TSTYDNVPSLPGSphosPGEEASALSSQACDSKG.D
Rho GTPase activating protein 9	14210510	NP_115885.1	R.LSGSGPAELSAGEDEEEESELVSphosKPLLR.L
			R.LSGSGPAELSphosAGEDEEEESELVSKPLLR.L
Rho-specific guanine nucleotide exchange factor p11	41327769	NP_056133.2	R.SLSphosPILPGR.H
ribosomal protein S14	5032051	NP_005608.1	R.IEDVTPIPSDSphosTR.R
ribosomal protein S2	15055539	NP_002943.2	K.IGKPHTVPCKVTGRCGSphosVLVR.L
ribosomal protein S24 isoform c	4506703	NP_001017.1	K.NEPKHRLARHGLYphosEK.K
ribosomal protein S3	15718687	NP_000996.2	K.DEILPTphosTPISEQK.G
			K.DEILPTTphosPISEQK.G
			K.DEILPTTPISphosEQK.G
ribosomal protein S6 kinase, 90kDa, polypeptide 3	4759050	NP_004577.1	K.TPKDSphosPGIPPSANAHQLFR.G
			R.NQSphosPVLEPVGR.S
			R.NSphosIQFTDGYEVK.E
ring finger protein 20	34878777	NP_062538.5	K.ALVVPEPEPDSDSphosNQER.K
RNA binding motif protein 10 isoform 1	20127479	NP_005667.2	R.HRHSphosPTGPPGFPR.D
			R.HRHSPTphosGPPGFPR.D
RNA binding motif protein 15	47933339	NP_073605.4	R.SLSphosPGGAALGYR.D
RNA binding motif protein 17	14249678	NP_116294.1	R.RPDPDSphosDEDEDYER.E
RNA binding motif protein 25	55741709	NP_067062.1	K.LGASNSphosPGQPNSVK.R
RNA binding motif protein 39 isoform a	35493811	NP_909122.1	K.DKSphosPVREPIDNLTPEER.D
			R.YRSphosPYSGPK.F
RNA binding motif protein 5	5032031	NP_005769.1	R.GLVAAYSGDSphosDNEEELVER.L
RNA binding motif protein 7	9994185	NP_057174.1	R.SFSphosSPENFQR.Q
RNA binding motif protein 8A	4826972	NP_005096.1	R.MREDYDSphosVEQDGDEPGPQR.S
RNA binding motif protein, X-linked	56699409	NP_002130.2	R.DVYLSphosPR.D
RNA binding protein (autoantigenic, hnRNP-associated with lethal yellow) short isoform	21396480	NP_031393.2	R.GRLSphosPVPVPR.A
			R.TRDDGDEEGLLTHSEEELEHSQDTphosDADDGALQ.*
RNA pseudouridylate synthase domain containing 1	17158025	NP_478072.1	R.IDSKAWRETLTphosLQKQLRYphosR.F
RNA-binding motif protein 16	62460633	NP_055707.3	K.SSEPVKETVQTTQSphosPTPVEK.E
round spermatid basic protein 1	38683851	NP_060834.2	K.EVQTphosVCAGLTphosR.I
RW1 protein	150456424	NP_056163.1	K.QAMPEKHESphosEMSQVKQK.S
S100 calcium-binding protein A9	4506773	NP_002956.1	K.MHEGDEGPGHHHKPGLGEGTphosP.*
SAM domain, SH3 domain and nuclear localization sig	48762709	NP_071419.3	K.ALSphosEEKDEEDGENAHPYR.N
SCC-112 protein	22094121	NP_056015.1	R.AAVGQESphosPGGLEAGNAK.A
SDA1 domain containing 1	8922467	NP_060585.1	K.YIEIDSphosDEEPR.G
SEC16 homolog A	124378039	NP_055681.1	R.FTphosGSFDDDPDPHRDPYGEEVDR.R
SEC31-like 1 isoform 1	41349439	NP_055748.2	R.AQGEPVAGHESphosPKIPYEK.Q
			R.AQGEPVAGHESPKIPYphosEK.Q
			R.EQTLSphosPTITSGLHNIAR.S
septin 2	56549636	NP_001008491.1	K.IYHLPDAESphosDEDEDFKEQTR.L
sequestosome 1	4505571	NP_003891.1	R.LTPVSPESSphosSTEEK.S
			R.LTPVSphosPESSSTEEK.S
			R.SphosRLTPVSPESSSTEEK.S
			R.SRLTphosPVSPESSSTEEK.S
serine arginine-rich pre-mRNA splicing factor SR-A1	32698750	NP_067051.1	R.FDIYDPFHPTDEAYSphosPPPAPEQK.Y
			R.FDIYDPFHPTDEAYphosSPPPAPEQK.Y
			R.FDIYDPFHPTDEAYphosSPPPAPEQK.Y
serine/arginine repetitive matrix 1	42542379	NP_005830.2	K.AASphosPSPQSVR.R
			K.EKTphosPELPEPSVK.V
			K.KAASphosPSphosPQSVR.R
			K.KEKTphosPELPEPSVK.V
			K.KETESphosEAEDNLDDLEK.H
			K.KPPAPPSphosPVQSQSphosPSTNWSPAVPVK.K
			K.RESphosPSPAPKPR.K
			K.SRVSphosVSphosPGR.T
			K.VPKPEPIPEPKEPSphosPEK.N
			R.APQTSphosSSPPPVR.R
			R.HRPSphosPPATphosPPPK.T
			R.KVELSphosESEEDKGGK.M
			R.RLSphosPSASphosPPR.R
			R.RRSphosPSphosPAPPPR.R
			R.RRTphosPTphosPPPR.R
			R.RYphosSPPIQR.R
			R.RYSphosPSphosPPPK.R
			R.TASphosPPPPPKR.R
			K.KAASphosPSPQSVR.R
			K.KETphosESEAEDNLDDLEK.H
			K.KPPAPPSphosPVQSQSPSTphosNWSPAVPVK.K
			K.RESPSphosPAPKPR.K
			R.APQTSSSphosPPPVR.R
			R.KVELSphosESphosEEDKGGK.M
			R.RYSphosPPIQR.R
			K.KETphosESphosEAEDNLDDLEK.H
serine/threonine kinase 10	47271451	NP_005981.2	K.ASQSRPNSphosSALETLGGEK.L
			K.QVAEQGGDLSphosPAANR.S
serine/threonine kinase 2	41281453	NP_055535.2	R.RDSphosFIGTPY.W
serine/threonine kinase 4	5454096	NP_006273.1	R.EVDQDDEENSphosEEDEMDSGTMVR.A
serine/threonine protein kinase 11	4507271	NP_000446.1	R.IDSTphosEVIYQPR.R
serine/threonine-protein kinase PRP4K	89276756	NP_003904.3	K.SphosRSphosPVDLR.G
			R.KKSphosPIINESR.S
SET translocation (myeloid leukemia-associated)	4506891	NP_003002.1	R.LNEQASphosEEILK.V
SFRS protein kinase 1	47419936	NP_003128.3	R.GSAPHSESDLPEQEEEILGSphosDDDEQEDPNDYCKG.G
SH2 containing inositol phosphatase isoform a	64085167	NP_001017915.1	R.GESPPTphosPPGQPPISphosPK.K
			R.GESPPTphosPPGQPPISPK.K
			R.GESPPTPPGQPPISphosPK.K
SH2 domain binding protein 1	7661950	NP_055448.1	K.GGEFDEFVNDDTphosDDDLPISK.K
SH2 domain containing 3C isoform 2	41281821	NP_733745.1	R.VHAAPAAPSATALPASphosPVAR.R
SH3 protein expressed in lymphocytes	9506363	NP_061863.1	K.ALSphosEEMADTLEEGSASPTSPDYSLDSPGPEK.M
			R.SSSphosFKDFAK.S
SH3-domain GRB2-like 1	4506929	NP_003016.1	K.IAASSSphosFR.S
SH3-domain kinase binding protein 1 isoform b	67514036	NP_001019837.1	R.SphosIEVENDFLPVEK.T
sialic acid binding Ig-like lectin 6 isoform 2 precursor	87298830	NP_942142.2	T.NDPDEEVQEETphosR.G
signal recognition particle 68kDa	24497620	NP_055045.2	K.TLVFKAYphosR.C
signal-induced proliferation-associated 1 like 1	7662126	NP_056371.1	K.GSGFSphosLDVIDGPISQR.E
			K.LIDLESphosPTPESQK.S
			R.TLSphosDESIYNSQR.E
signal-induced proliferation-associated protein 1	24497627	NP_006738.2	R.TEFLHSQNSLSphosPR.S
sirtuin 1	7657575	NP_036370.2	R.EAASSphosPAGEPLR.K
sirtuin 2 isoform 1	13775600	NP_036369.2	R.NLFSQTphosLSphosLGSQKER.L
slit and trk like 4 protein	27436867	NP_775101.1	R.YPEKQPDKKSphosK.K
Smad nuclear interacting protein	21314720	NP_078976.2	K.QERLSphosPEVAPPAHR.R
small acidic protein	7657234	NP_055082.1	A.ARESphosHPHGVKRSASPDDDLGSSNWEAADLGNEER.K
			R.SASPDDDLGSphosSNWEAADLGNEER.K
			R.SASphosPDDDLGSSNWEAADLGNEER.K
			R.SphosASPDDDLGSSNWEAADLGNEER.K
sodium channel, voltage gated, type VIII, alpha	7657544	NP_055006.1	R.KDRINSIMSVVTphosNTLVEELEESQR.K
solute carrier family 9	4759140	NP_004243.1	R.EALAEAALESphosPRPALVR.S
			R.SASphosSDTSEELNSQDSPPK.Q
			R.SASSphosDTSEELNSQDSPPK.Q
SON DNA-binding protein isoform F	21040326	NP_620305.1	K.ESDQTLAALLSphosPK.E
sorting nexin 1 isoform b	23111032	NP_683758.1	R.RFSphosDFLGLYEK.L
sorting nexin 2	23111038	NP_003091.2	R.EPILSSEPSPAVTPVTphosPTTLIAPR.I
SP110 nuclear body protein isoform b	17986252	NP_004501.2	R.DKEDPQEMPHSphosPLGSMPEIR.D
spectrin, beta, non-erythrocytic 1 isoform 1	4507195	NP_003119.1	R.RPPSphosPEPSTK.V
spectrin, beta, non-erythrocytic 1 isoform 2	30315658	NP_842565.1	R.TSSISGPLSphosPAYTGQVPYNYNQLEGR.F
sperm-specific sodium proton exchanger	56786136	NP_898884.1	K.YKSVCCTFQHFQELTphosKSAASALK.F
sphingosine-1-phosphatase	13540569	NP_110418.1	R.RNSLTphosGEEGQLAR.V
			R.RNSphosLTGEEGQLAR.V
spleen tyrosine kinase	21361553	NP_003168.2	K.SYSphosFPKPGHR.K
splicing coactivator subunit SRm300	19923466	NP_057417.2	K.ALPQTphosPRPR.S
			K.AQTphosPPGPSLSGSK.S
			K.ELSNSphosPLR.E
			K.RVPSphosPTPAPK.E
			K.SphosSTPPGESYFGVSSLQLK.G
			K.SSphosTPPGESYFGVSSLQLK.G
			K.SSTphosPPGESYFGVSSLQLK.G
			K.SSTPPGESYphosFGVSSLQLK.G
			K.THTTALAGRSphosPSPASphosGR.R
			K.THTTALAGRSphosPSphosPASGR.R
			K.TVARTphosPLGQR.S
			K.VKPETphosPPR.Q
			R.ENSFGSphosPLEFR.N
			R.GEFSASphosPMLK.S
			R.GEGDAPFSEPGTTSTQRPSphosSPETATK.Q
			R.GEGDAPFSEPGTTSTQRPSSphosPETATK.Q
			R.HGGSphosPQPLATTPLSQEPVNPPSEASphosPTR.D
			R.SLSphosYSphosPVER.R
			R.SphosPVPSAFSDQSR.C
			R.SSphosSPVTELASR.S
			R.SSSphosPVTELASR.S
			R.TSphosPPLLDR.A
splicing factor 1 isoform 2	42544125	NP_973724.1	R.SphosPSphosPEPIYNSEGK.R
			R.TGDLGIPPNPEDRSphosPSPEPIYNSphosEGK.R
			R.TGDLGIPPNPEDRSphosPSphosPEPIYNSEGK.R
			R.TGDLGIPPNPEDRSPSPEPIYphosNSphosEGK.R
			R.TGDLGIPPNPEDRSPSphosPEPIYphosNSEGK.R
splicing factor 3B, 14 kDa subunit	7706326	NP_057131.1	K.EKYphosGINTphosDPPK.*
splicing factor p54	4759100	NP_004759.1	K.LNHVAAGLVSphosPSLK.S
			K.LNHVAAGLVSPSphosLK.S
			R.DYDEEEQGYDSphosEKEKK.E
splicing factor YT521-B isoform 1	72534750	NP_001026902.1	R.GISphosPIVFDR.S
splicing factor, arginine/serine-rich 1	5902076	NP_008855.1	K.VDGPRSphosPSYGR.S
			R.VKVDGPRSphosPSphosYGR.S
splicing factor, arginine/serine-rich 10	4759098	NP_004584.1	K.RPHTphosPTPGIYMGR.P
			R.RRSphosPSphosPYYSR.G
			R.RRSphosPSPYphosYSR.G
splicing factor, arginine/serine-rich 2	47271443	NP_003007.2	R.SphosRSphosPPPVSK.R
splicing factor, arginine/serine-rich 5	86991438	NP_001034554.1	R.LIVENLSphosSR.V
			R.LIVENLSSphosR.V
splicing factor, arginine/serine-rich 9	4506903	NP_003760.1	R.GSphosPHYFSPFRPY.*
squamous cell carcinoma antigen recognized by T cell	10863889	NP_005137.1	R.RVSphosEVEEEKEPVPQPLPSDDTR.V
SRp25 nuclear protein isoform 1	50409756	NP_061164.2	R.SphosAGEEEDGPVLTDEQK.S
ST3 beta-galactoside alpha-2,3-sialyltransferase 4	5454058	NP_006269.1	R.NSphosSLGDAINKYDVVIR.L
stathmin 1	44890052	NP_981946.1	K.ESVPEFPLSphosPPK.K
stromal membrane-associated protein 1-like	23943872	NP_073570.1	K.DLDLLASphosVPSPSSSGSR.K
			K.DLDLLASVPSphosPSSSGSR.K
			K.DLDLLASVPSPSphosSSGSR.K
			K.DLDLLASVPSPSphosSSGSRK.V
structure specific recognition protein 1	4507241	NP_003137.1	K.EGMNPSYDEYADSphosDEDQHDAYLER.M
SUMO-1 activating enzyme subunit 2	4885649	NP_005490.1	K.YLFNQLFGEEDADQEVSphosPDR.A
SUMO1/sentrin specific protease 6	7662312	NP_056386.1	K.DGTphosNLLSphosVDEDEDSETSK.G
superkiller viralicidic activity 2-like homolog	67782311	NP_008860.4	R.ASSphosLEDLVLK.E
suppressor of defective silencing 3	75677351	NP_071936.2	K.RPASphosPSSphosPEHLPATPAESPAQR.F
suppressor of Ty 5 homolog	20149524	NP_003160.2	R.DVTNFTVGGFAPMSphosPR.I
sweet taste receptor T1r isoform b	29294615	NP_619642.2	R.QLARVFFESphosVVLTNLTphosGK.V
SWI/SNF-related matrix-associated actin-dependent regulator of chromatin c1	21237802	NP_003065.2	R.KHSphosPSphosPPPPTPTESR.K
			K.DMDEPSphosPVPNVEEVTLPK.T
syntaxin 7	4507295	NP_003560.1	K.EFGSLPTTphosPSEQR.Q
T-complex protein 1 isoform b	57863259	NP_001008897.1	K.HGSphosYEDAVHSGALND.*
			K.HGSYphosEDAVHSGALND.*
target of myb1	4885637	NP_005479.1	R.LPNLSphosSPSAEGPPGPPSGPAPR.K
			K.AADRLPNLSSphosPSAEGPPGPPSGPAPR.K
			K.AADRLPNLSphosSPSAEGPPGPPSGPAPR.K
TBC1 domain family, member 22A	22507409	NP_055161.1	R.SphosQSLPHSATVTLGGTSDPSTLSSSALSER.E
			R.SQSLPHSATphosVTLGGTSDPSTLSSSALSER.E
			R.SQSLPHSATVTphosLGGTSDPSTLSSSALSER.E
			R.SQSLPHSphosATVTLGGTSDPSTLSSSALSER.E
TBC1 domain family, member 5	7661998	NP_055559.1	K.NISSSPSphosVESLPGGR.E
			R.TSphosSTLDSEGTFNSYR.K
			R.TSSTphosLDSEGTFNSYR.K
tensin-like SH2 domain containing 1	65288071	NP_073585.8	R.KLSLGQYphosDNDAGGQLPFSK.C
			R.KLSphosLGQYDNDAGGQLPFSK.C
thioredoxin domain containing	31377835	NP_110382.2	K.VEEEQEADEEDVSphosEEEAESK.E
THUMP domain containing 1	42476024	NP_060206.2	K.FTDKDQQPSGSphosEGEDDDAEAALKK.E
			K.FTDKDQQPSphosGSphosEGEDDDAEAALK.K
thymopoietin isoform gamma	73760401	NP_001027455.1	K.GPPDFSSDEEREPTphosPVLGSGAAAAGR.S
			K.GPPDFSSDEEREPTPVLGSphosGAAAAGR.S
			K.GPPDFSSphosDEEREPTPVLGSGAAAAGR.S
			R.SSphosTPLPTISSSAENTR.Q
			R.SSTPLPTphosISSSAENTR.Q
thymosin-like 3	34013530	NP_898870.1	K.TETphosQEKNPLPSK.E
thyroid hormone receptor associated protein 3	4827040	NP_005110.1	A.SAVSELSphosPR.E
			K.FSGEEGEIEDDESphosGTENR.E
			K.FSGEEGEIEDDESphosGTENREEK.D
			K.GSFSphosDTGLGDGK.M
			R.ASAVSELSphosPR.E
			R.ERSphosPALKSPLQSVVVR.R
			R.IDISphosPSTFR.K
tight junction protein 4 (peripheral)	18079316	NP_542171.1	R.GSphosPEEELPLPAFEK.L
			R.KDSphosLTQAQEQGNLLN.*
titin isoform N2-B	20143914	NP_003310.2	K.TphosVKGEFRLEIEEKKEERKLR.M
			T.TAWQLVNSphosSVKR.T
tousled-like kinase 1	33636698	NP_036422.3	K.ISDYFEYQGGNGSSphosPVR.G
TRAF interacting protein TANK isoform a	19743569	NP_004171.2	R.DEEDTSphosFESLSK.F
transaldolase 1	5803187	NP_006746.1	K.TIVMGASphosFR.N
transcription elongation factor A (SII)-like 1	55749397	NP_004771.2	K.TDEERPPVEHSphosPEK.Q
transcription elongation factor A (SII)-like 3	55749431	NP_001006934.1	R.EDEGEPGDEGQLEDEGSphosQEK.Q
transcription elongation factor A (SII)-like 6	55741634	NP_001006939.1	R.GTDDSphosPKDSQEDLQER.H
transcription elongation factor A 1 isoform 1	5803191	NP_006747.1	K.EPAITSphosQNSPEAR.E
			K.EPAITSQNSphosPEAR.E
transcription factor 20 isoform 2	31652242	NP_852469.1	R.GSphosVDDKVK.T
transcription factor 3	27777636	NP_003191.1	R.AGAPGALSphosPSYDGGLHGLQSK.I
transcription factor EB	24307933	NP_009093.1	R.EDEGPPGYPEPLAPGHGSphosPFPSLSK.K
			R.VHGLPTphosTSPSGMNMAELAQQVVK.Q
			R.VHGLPTTphosSPSGMNMAELAQQVVK.Q
			R.VHGLPTTSPSphosGMNMAELAQQVVK.Q
transcriptional intermediary factor 1 alpha isoform a	47419911	NP_056989.2	E.NYphosFEELLK.N
transducin-like enhancer protein 3	4827030	NP_005069.1	K.DAPTSphosPASVASSSSTPSSK.T
			R.ESSANNSVSphosPSESLR.A
transducin-like enhancer protein 4	34915994	NP_008936.2	K.DAPISphosPASIASSSSTPSSK.S
			K.SSSVSphosPSASFR.G
transferrin	4557871	NP_001054.1	K.YphosLGEEYVKAVGNLRK.C
transforming, acidic coiled-coil containing protein 1	5454100	NP_006274.1	K.ASYHFSPEELDENTSphosPLLGDAR.F
transient receptor potential 4	7706747	NP_057263.1	R.LKLAIKYRQKEFVAQPNCQQLLASphosR.W
Treacher Collins-Franceschetti syndrome 1 isoform b	57164975	NP_000347.2	K.TSQVGAASAPAKESphosPR.K
TRF2-interacting telomeric RAP1 protein	52627149	NP_061848.2	K.YLLGDAPVSphosPSSQK.L
triosephosphate isomerase 1	4507645	NP_000356.1	R.KQSphosLGELIGTLNAAK.V
tripartite motif-containing 28 protein	5032179	NP_005753.1	K.EEDGSLSphosLDGADSTGVVAK.L
			R.SphosGEGEVSGLMR.K
			R.SphosRSGEGEVSGLMR.K
			R.SRSphosGEGEVSGLMR.K
TSC22 domain family 4	13569901	NP_112197.1	R.VEAEAGGSGARTPPLSphosR.R
tuberous sclerosis 1 protein isoform 1	4507693	NP_000359.1	R.GGFDSphosPFYR.D
tubulin tyrosine ligase-like family, member 12	11056036	NP_055955.1	R.SSphosPGQTPEEGAQALAEFAALHGPALR.A
tumor protein D52 isoform 3	4827038	NP_005070.1	K.NSPTFKSphosFEEK.V
tumor protein D52-like 2 isoform f	40805862	NP_955391.1	R.NSATFKSphosFEDR.V
tumor protein p53 binding protein, 1	5032189	NP_005648.1	R.STPFIVPSSphosPTEQEGR.Q
tyrosine 3/tryptophan 5 -monooxygenase activation protein, zeta polypeptide	21735625	NP_663723.1	K.TAFDEAIAELDTLSphosEESYK.D
U1 small nuclear ribonucleoprotein 70 kDa isoform a	29568103	NP_003080.2	R.GGGGGQDNGLEGLGNDSphosR.D
			R.YDERPGPSphosPLPHR.D
U2 (RNU2) small nuclear RNA auxiliary factor 2 isoform a	6005926	NP_009210.1	K.EEHGGLIRSphosPR.H
U2 small nuclear RNA auxiliary factor 1-like 2	4827046	NP_005080.1	R.GNVYVQYQSphosEEECQAALSLFNGR.W
ubiquitin carboxyl-terminal hydrolase CYLD	14165258	NP_056062.1	K.SLTEISTDFDRSphosSPPLQPPPVNSLTTENR.F
			K.SLTEISTDFDRSSphosPPLQPPPVNSLTTENR.F
ubiquitin fusion degradation 1-like isoform B	78214518	NP_001030324.1	R.FVAFSGEGQSphosLR.K
ubiquitin specific protease 47	71774197	NP_060414.3	R.ELEQHIQTphosSDPENFQSEER.S
			R.ELEQHIQTSphosDPENFQSEER.S
ubiquitin specific protease 7 (herpes virus-associated)	4507857	NP_003461.1	K.AGEQQLSphosEPEDMEMEAGDTDDPPR.I
ubiquitin-activating enzyme E1	23510340	NP_695012.1	K.NGSphosEADIDEGLYSR.Q
UDP-glucose ceramide glucosyltransferase-like 1 precursor	9910280	NP_064505.1	K.YHISALYphos.V
UDP-N-acetyl-alpha-D-galactosamine:polypeptide N-acetylgalactosaminyltransferase 5	32698686	NP_055383.1	R.DLNVTISLSTphosDRPK.Q
unactive progesterone receptor, 23 kD	23308579	NP_006592.3	K.DWEDDSDEDMSphosNFDR.F
			K.DWEDDSphosDEDMSNFDR.F
UV excision repair protein RAD23 homolog A	4826964	NP_005044.1	R.EDKSphosPSEESAPTTSPESVSGSVPSSGSSGR.E
			R.EDKSPSEESAPTTphosSPESVSGSVPSSGSSGR.E
			R.EDKSPSphosEESAPTTSPESVSGSVPSSGSSGR.E
UV excision repair protein RAD23 homolog B	4506387	NP_002865.1	K.QEKPAEKPAETPVATSphosPTATDSTSGDSSR.S
			K.QEKPAEKPAETPVATSPTATphosDSTSGDSSR.S
v-crk sarcoma virus CT10 oncogene homolog (avian)-like	4885153	NP_005198.1	R.YphosPSPPMGSVSAPNLPTAEDNLEYVR.T
v-jun avian sarcoma virus 17 oncogene homolog	4758616	NP_002219.1	K.LASphosPELER.L
v-raf murine sarcoma viral oncogene homolog B1	33188459	NP_004324.2	R.SSSphosAPNVHINTIEPVNIDDLIR.D
vaccinia virus penetration factor	59814411	NP_056077.1	K.ETVSEAPPLLFSphosDEEEK.E
vacuolar protein sorting factor 4B	17865802	NP_004860.2	K.EGQPSPADEKGNDSphosDGEGESDDPEK.K
valosin-containing protein	6005942	NP_009057.1	K.MDLIDLEDETphosIDAEVMNSphosLAVTMDDFR.W
vesicle docking protein p115	4505541	NP_003706.1	K.DLGHPVEEEDELESphosGDQEDEDDESEDPGK.D
vimentin	62414289	NP_003371.2	R.ETNLDSphosLPLVDTHSK.R
			R.ISLPLPNFSSphosLNLR.E
			R.SLYASSphosPGGVYATR.S
			R.SphosLYASSPGGVYATR.S
			R.TYSphosLGSALRPSTSR.S
VprBP protein	7662316	NP_055518.1	R.HLPSphosPPTLDSIITEYLR.E
			R.HLPSPPTphosLDSIITEYLR.E
WD repeat domain 10 isoform 4	16554625	NP_443716.1	K.EREWQMESphosLIR.Y
WD repeat domain 44 protein	45238858	NP_061918.3	K.EYVSNDAAQSphosDDEEKLQSQPTDTDGGR.L
			K.LTphosQTSSTEQLNVLETETEVLNK.E
			K.LTQTSphosSTEQLNVLETETEVLNK.E
			K.RKSphosELEFETLK.T
			K.LTQTSSphosTEQLNVLETETEVLNK.E
			K.VGNESphosPVQELK.Q
			K.LTQTSSTphosEQLNVLETETEVLNK.E
			R.SNSGRELTphosDEEILASVMIK.N
			R.VSphosPSPSQESLSSSK.S
WD repeat domain 79	8922396	NP_060551.1	R.GDPPRLSphosPDPVAGSAVSQELR.E
Werner helicase interacting protein isoform 1	18426902	NP_064520.2	R.RLSphosESSALK.Q
wings apart-like homolog	42734325	NP_055860.1	K.RPESphosPSEISPIK.G
Wiskott-Aldrich syndrome protein	4507909	NP_000368.1	K.LIYphosDFIEDQGGLEAVR.Q
Wolf-Hirschhorn syndrome candidate 2 protein	19913363	NP_005654.2	R.EASRPPEEPSAPSphosPTLPAQFK.Q
X-ray repair cross complementing protein 1	5454172	NP_006288.1	K.TKPTQAAGPSphosSPQKPPTphosPEETK.A
			K.TKPTQAAGPSSphosPQKPPTphosPEETK.A
XPA binding protein 1	14149629	NP_009197.1	R.GTLDEEDEEADSDTphosDDIDHR.V
			R.GTLDEEDEEADSphosDTDDIDHR.V
XPG-complementing protein	51988900	NP_000114.2	R.NAPAAVDEGSISphosPR.T
Yamaguchi sarcoma viral (v-yes-1) oncogene homolog isoform A	4505055	NP_002341.1	K.DSLSphosDDGVDLK.T
YTH domain containing 2	38505213	NP_073739.2	R.VDGIPNDSSphosDSEMEDK.T
YY1 transcription factor	4507955	NP_003394.1	R.EEVVGGDDSphosDGLR.A
zinc finger antiviral protein isoform 1	27477136	NP_064504.2	K.TVFSphosPTLPAAR.S
			R.ASphosLEDAPVDDLTR.K
Zinc finger CCCH-type containing 4	126723060	NP_055983.1	K.TGSGSPFAGNSphosPAR.E
			K.TGSGSphosPFAGNSphosPAR.E
			R.AAKPGPAEAPSPTASPSGDASphosPPATAPYDPR.V
zinc finger CCCH-type containing 13	31982941	NP_055885.2	K.TSAVSSphosPLLDQQR.N
			R.KSKKRYRNEGSphosPSPRQSPK.R
			R.TLTphosPPLRR.S
zinc finger CCCH-type domain containing 7	27414497	NP_054872.2	K.YphosSphosFLFK.D
zinc finger protein 25	21918844	NP_659448.1	K.HTGEKPYECQECGETFIQKSQLTphosAHQK.T
zinc finger protein 265 isoform 1	42741684	NP_976225.1	K.EVEDKESphosEGEEEDEDEDLSK.Y
			K.YNLDASphosEEEDSNK.K
			K.YNLDASEEEDSphosNK.K
			R.EESphosDGEYDEFGR.K
zinc finger protein 265 isoform 2	42741682	NP_005446.2	R.SphosRSphosPESQVIGENTK.Q
zinc finger protein 28	22094125	NP_065879.1	K.DFCEGKLSQAVITphosER.L
zinc finger protein 289, ID1 regulated	31543983	NP_115765.2	K.AISphosSDMFFGR.E
zinc finger protein 326 isoform 2	33946293	NP_861446.2	R.RREKNSEKYGDGYRMAFTCSphosFCK.F
zinc finger protein 330	7657196	NP_055302.1	R.KDSDTESphosSDLFTNLNLGR.T
			R.KDSDTphosESSDLFTNLNLGR.T
			R.KDSphosDTESSDLFTNLNLGR.T
zinc finger protein 64 isoform d	40806229	NP_955459.1	K.CEVCGKCFSphosRKDK.L
zinc finger protein 740	51972182	NP_001004304.1	R.AGSphosPDVLR.C
zinc finger RNA binding protein	34101286	NP_057191.2	R.RDSphosDGVDGFEAEGK.K
zinc finger, C3HC type 1	66348045	NP_057562.3	R.SMGTGDTPGLEVPSphosSPLRK.A
			R.SMGTGDTPGLEVPSSphosPLRK.A
			R.SQDATFSPGSEQAEKSPGPIVSphosR.T
			R.SQDATFSPGSEQAEKSphosPGPIVSR.T
zinc finger, CCHC domain containing 8	38044290	NP_060082.2	K.IHSphosPIPDMSK.F
zinc finger, DHHC domain containing 12	21361910	NP_116188.2	R.YphosCLVLQPLRARHCR.E
zinc finger, ZZ type with EF hand domain 1	73747881	NP_055928.3	R.GDREEEVERPVSSphosPGDPEQK.K
zinc fingers and homeoboxes 2	7662342	NP_055758.1	K.YphosDSLSDHNSphosK.F
zuotin related factor 1	94538370	NP_055192.1	R.NASphosASFQELEDK.K
ZXD family zinc finger C	50843812	NP_079388.2	R.CPVSTCNRLFTSKHSphosMK.A
